# Supplementary material for: Immunopathology in PMM2-CDG: Defective glycosylation impact in the TNFα -TNFR1 signalling pathway
Source: Front Immunol. 2025 Sep 18;16:1655354. doi: 10.3389/fimmu.2025.1655354 (PMC12488661; doi:10.3389/fimmu.2025.1655354)
Supplement: Supplementary Table 1 — Details of reagents, instruments, software and other materials used in the methodology of this work. [file Table1.xlsx]

## Sheet: Folha1
	Culture Media
	Name	Component	Brand	Catalog #	Concentration
	complete Dulbecco’s Modified Eagle Medium (DMEM)	DMEM 1g/L glucose	Gibco	31885049
		L-glutamine (200 mM)	Gibco	25030081	2 mM
		Penicilin-Streptomycin (10,000 U/mL)	Gibco	15276355	100 units/mL, 100 mg/mL, respectively
		Fetal Bovine Serum, qualified, heat inactivated, Brazil	Gibco	10500064	10% (v/v)
	Reagents and Kits
	Name	Brand	Catalog #	Concentration
	Tumour Necrosis Factor (TNF)-α	R&D Systems	210-TA	10 ng/ml
	Na₃VO4	Sigma-Aldrich	450243	1 mM
	ReStore® Western Blot stripping buffer	Thermo Fisher Scientific	21059
	PNGase F	Roche	11365169001	1 U
	Kits
	Name	Brand	Catalog #
	GenElute Mammalian Total RNA Miniprep Kit	Sigma-Aldrich	RTN350
	Bioanalyzer High-Sensitivity RNA Analysis kit	Agilent	5067-1513
	QuantSeq 3’ mRNA-Seq Library Prep Kit FWD for Illumina	Lexogen, Ghmb
	Human IL-1beta ELISA	Immunotools	31670019
	Human IL-6 ELISA	Immunotools	31670069
	Human IL-15 ELISA	Immunotools	31670159
	LEGENDplex™ Mix and Match panel	Biolegend	Personalized
	Pierce BCA Protein Assay Kit	Thermo Fisher Scientific	23225
	Pierce IP lysis buffer	Thermo Fisher Scientific	87787
	cOmplete™, Mini, EDTA-free Protease Inhibitor Cocktail	Roche	4693159001
	Lumi-Light Western Blotting Substrate	Roche	12015200001
	DuoLux Chemiluminescent/Fluorescent Substrate, Peroxidase	Vector Laboratories	SK-6604-200
	Flow Fix, 2% Paraformaldehyde Fixative Kit	Polysciences	25085
	Antibodies, Lectins and Streptavidin
	Name	Brand	Catalog number	Dilution
	PMM2 Polyclonal antibody	Proteintech	10666-1-AP	1:1000
	TNF-R1 Antibody (H-5)	Santa Cruz Biotechnology	Sc-8436	1:500
	p38a Antibody (N-20)	Santa Cruz Biotechnology	Sc-728	1:1000
	p-p38 Antibody	Cell Signaling	9211	1:1000
	p44/42 MAPK (Erk1/2) Antibody	Cell Signaling	9102	1:1000
	p-ERK1/2 Antibody	Cell Signaling	9101	1:1000
	JNK2 (56G8) Rabbit mAb	Cell Signaling	9258	1:1000
	IκBα Antibody	Santa Cruz Biotechnology	Sc-371	1:6000
	Peroxidase AffiniPure™ donkey anti-rabbit IgG (H+L)	Jackson Laboratories	711-035-152	1:10000
	BD Pharminggen™ HRP Goat Anti-Mouse Ig	BD Biosciences	554002	1:2500
	Anti-α-Tubulin antibody, Mouse monoclonal	Sigma-Aldrich	T6074	1:50000
	PE anti-human CD120a antibody	Biolegend	369903	1:100
	ConA-biotin	VectorLabs	B-1005	1:100
	GNL-biotin	VectorLabs	B-1245	1:100
	BD Pharminggen™ PE Streptavidin	BD Biosciences	554061	1:100
	Equipment
	Name	Brand
	NanoDrop ND-1000 Spectrophotometer	Thermo Fisher Scientific
	Fragment Analyzer	Agilent Technologies Inc
	NextSeq500	Illumina
	SpectraMax 190 Microplate Reader	Molecular Devices
	BD LSRFortessaTM X-20 Cell Analyzer	BD Biosciences
	Attune Acoustic Focusing Cytometer	Applied Biosystems
	UltrafleXtreme II MALDI-TOF mass spectrometer	Bruker Daltronics
	iBright FL1500 Imaging System	ThermoFisher Scientific
	Software
	Name	Version	Brand
	FASTQC	v 0.11.5
	BBDuk	v 35.92
	STAR	V 2.5.2a
	HTSeq	V 2.0.0
	R	V 4.1.1
	R	V 4.2.3
	EdgeR	V 3.36
	Toppgene Suite	V 31
	ImageJ	V 1.43
	FlowJo	V 10.0.5	BD Biosciences
	FlexAnalysis	V 3.4	Bruker Daltronics
	ProteinScape	V 3.0	Bruker Daltronics
	GlycoWork Bench	V 2.1
	Prism 8	V 8.4.0	GraphPad LLC
	iBright Analysis Software	V 5.4.0	ThermoFisher Scientific
	Other material
	Name	Brand	Catalog #
	Supelclean ENVI-Carb SPE columns	Sulpeco	57109-U
