# Supplementary material for: Immunopathology in PMM2-CDG: Defective glycosylation impact in the TNFα -TNFR1 signalling pathway
Source: Front Immunol. 2025 Sep 18;16:1655354. doi: 10.3389/fimmu.2025.1655354 (PMC12488661; doi:10.3389/fimmu.2025.1655354)
Supplement: Supplementary Table 3 — Differential expressed genes of WT and PMM2-CDG skin fibroblasts. The differentially expressed genes (DEG) between TNF-α stimulated and non-stimulated PMM2-CDG and WT fibroblasts were obtained using the “edgeR” (v 3.36) package in with a cut-off of False Discovery Rate (FDR) ≤ 0.05) [file Table3.xlsx]

## Sheet: Background_genes
A1BG.AS1
A1CF
A2M
A4GALT
AAAS
AACS
AADAT
AAGAB
AAK1
AAMDC
AAMP
AAR2
AARD
AARS1
AARS2
AARSD1
AASDH
AASDHPPT
AASS
AATF
ABAT
ABCA1
ABCA2
ABCA3
ABCA5
ABCA6
ABCA7
ABCA8
ABCB10
ABCB4
ABCB6
ABCB7
ABCB8
ABCB9
ABCC1
ABCC10
ABCC3
ABCC4
ABCC5
ABCC9
ABCD1
ABCD3
ABCD4
ABCE1
ABCF1
ABCF2
ABCF3
ABCG2
ABHD10
ABHD11
ABHD12
ABHD13
ABHD14A
ABHD14B
ABHD15
ABHD16A
ABHD17A
ABHD17B
ABHD17C
ABHD18
ABHD2
ABHD3
ABHD4
ABHD5
ABHD6
ABHD8
ABI1
ABI2
ABI3BP
ABITRAM
ABL1
ABL2
ABLIM1
ABLIM3
ABR
ABRACL
ABRAXAS1
ABRAXAS2
ABT1
ABTB1
ABTB2
ACAA1
ACAA2
ACACA
ACACB
ACAD10
ACAD8
ACAD9
ACADM
ACADS
ACADSB
ACADVL
ACAN
ACAP1
ACAP2
ACAP3
ACAT1
ACAT2
ACBD3
ACBD4
ACBD5
ACBD6
ACCS
ACD
ACE
ACER3
ACIN1
ACKR3
ACKR4
ACLY
ACO1
ACO2
ACOT1
ACOT11
ACOT13
ACOT2
ACOT4
ACOT7
ACOT8
ACOT9
ACOX1
ACOX2
ACOX3
ACP1
ACP2
ACP6
ACSF2
ACSF3
ACSL1
ACSL3
ACSL4
ACSL5
ACSS1
ACSS2
ACSS3
ACTA1
ACTA2
ACTB
ACTC1
ACTG1
ACTG2
ACTL6A
ACTN1
ACTN3
ACTN4
ACTR10
ACTR1A
ACTR1B
ACTR2
ACTR3
ACTR3B
ACTR5
ACTR6
ACTR8
ACTRT3
ACVR1
ACVR1B
ACVR1C
ACVR2A
ACVR2B
ACVRL1
ACY1
ACYP1
ACYP2
ADA
ADA2
ADAL
ADAM10
ADAM12
ADAM15
ADAM17
ADAM19
ADAM1A
ADAM23
ADAM28
ADAM33
ADAM8
ADAM9
ADAMTS1
ADAMTS10
ADAMTS12
ADAMTS13
ADAMTS14
ADAMTS2
ADAMTS4
ADAMTS5
ADAMTS6
ADAMTS7
ADAMTS9
ADAMTSL1
ADAMTSL4
ADAMTSL4.AS1
ADAMTSL5
ADAP1
ADAR
ADARB1
ADAT1
ADAT2
ADCK1
ADCK2
ADCK5
ADCY10P1
ADCY3
ADCY4
ADCY6
ADCY7
ADCY9
ADD1
ADD2
ADD3
ADGRA2
ADGRA3
ADGRD1
ADGRE5
ADGRG1
ADGRG6
ADGRL1
ADGRL1.AS1
ADGRL2
ADGRL4
ADH5
ADHFE1
ADI1
ADIPOR1
ADIPOR2
ADIRF
ADIRF.AS1
ADK
ADM
ADM2
ADNP
ADNP2
ADO
ADORA1
ADORA2B
ADPGK
ADPRH
ADPRHL1
ADPRM
ADPRS
ADRA1D
ADRA2A
ADRA2C
ADRB2
ADRM1
ADSL
ADSS1
ADSS2
ADTRP
AEBP1
AEBP2
AEN
AFAP1
AFAP1L1
AFDN
AFF1
AFF2
AFF3
AFF4
AFG1L
AFG3L1P
AFG3L2
AFMID
AFP
AFTPH
AGA
AGAP1
AGAP2.AS1
AGAP3
AGAP6
AGBL5
AGER
AGFG1
AGFG2
AGGF1
AGK
AGL
AGO1
AGO2
AGO3
AGO4
AGPAT1
AGPAT2
AGPAT3
AGPAT4
AGPAT5
AGPS
AGRN
AGT
AGTPBP1
AGTR1
AGTRAP
AHCTF1
AHCY
AHCYL1
AHCYL2
AHDC1
AHI1
AHNAK
AHNAK2
AHR
AHRR
AHSA1
AHSA2P
AHSG
AIDA
AIF1L
AIFM1
AIFM2
AIG1
AIMP1
AIMP2
AIP
AJAP1
AJUBA
AK1
AK2
AK3
AK4
AK5
AK6
AK9
AKAP1
AKAP1.DT
AKAP10
AKAP11
AKAP12
AKAP13
AKAP17A
AKAP6
AKAP7
AKAP8
AKAP8L
AKAP9
AKIP1
AKIRIN1
AKIRIN2
AKNA
AKR1A1
AKR1B1
AKR1C1
AKR1C2
AKR1C3
AKR1D1
AKR1E2
AKR7A2
AKT1
AKT1S1
AKT2
AKT3
AKTIP
ALAD
ALAS1
ALB
ALCAM
ALDH16A1
ALDH18A1
ALDH1A1
ALDH1A3
ALDH1A3.AS1
ALDH1B1
ALDH1L2
ALDH2
ALDH3A2
ALDH3B1
ALDH4A1
ALDH5A1
ALDH6A1
ALDH7A1
ALDH9A1
ALDOA
ALDOAP1
ALDOAP2
ALDOC
ALG1
ALG10
ALG10B
ALG11
ALG12
ALG13
ALG14
ALG2
ALG3
ALG5
ALG6
ALG8
ALG9
ALKBH1
ALKBH2
ALKBH3
ALKBH4
ALKBH5
ALKBH6
ALKBH7
ALKBH8
ALMS1
ALMS1.IT1
ALOX12.AS1
ALPK1
ALPK2
ALPK3
ALS2
ALS2CL
ALYREF
AMACR
AMBP
AMBRA1
AMD1
AMDHD2
AMER1
AMFR
AMIGO2
AMMECR1
AMMECR1L
AMN1
AMOT
AMOTL1
AMOTL2
AMPD1
AMPD2
AMPD3
AMPH
AMT
AMZ1
AMZ2
AMZ2P1
ANAPC1
ANAPC10
ANAPC11
ANAPC13
ANAPC15
ANAPC16
ANAPC2
ANAPC4
ANAPC5
ANAPC7
ANG
ANGEL1
ANGEL2
ANGPT1
ANGPTL1
ANGPTL2
ANGPTL4
ANK1
ANK2
ANK3
ANKAR
ANKDD1A
ANKFY1
ANKH
ANKHD1
ANKIB1
ANKLE2
ANKMY1
ANKMY2
ANKRA2
ANKRD1
ANKRD10
ANKRD10.IT1
ANKRD11
ANKRD12
ANKRD13A
ANKRD13B
ANKRD13C
ANKRD13D
ANKRD16
ANKRD17
ANKRD18B
ANKRD2
ANKRD26
ANKRD27
ANKRD28
ANKRD29
ANKRD34A
ANKRD35
ANKRD36
ANKRD36B
ANKRD36C
ANKRD37
ANKRD39
ANKRD40
ANKRD42
ANKRD42.DT
ANKRD44
ANKRD46
ANKRD49
ANKRD50
ANKRD52
ANKRD54
ANKRD6
ANKRD9
ANKS1A
ANKS3
ANKS6
ANKZF1
ANLN
ANO10
ANO3
ANO4
ANO6
ANO7
ANO8
ANP32A
ANP32B
ANP32E
ANPEP
ANTKMT
ANTXR1
ANTXR2
ANXA1
ANXA11
ANXA2
ANXA2P2
ANXA2R
ANXA3
ANXA4
ANXA5
ANXA6
ANXA7
ANXA8L1
AOPEP
AOX1
AP1AR
AP1B1
AP1G1
AP1G2
AP1G2.AS1
AP1M1
AP1M2
AP1S1
AP1S2
AP1S3
AP2A1
AP2A2
AP2B1
AP2B1P1
AP2M1
AP2S1
AP3B1
AP3D1
AP3M1
AP3M2
AP3S1
AP3S2
AP4B1
AP4E1
AP4M1
AP4S1
AP5B1
AP5M1
AP5S1
AP5Z1
APAF1
APBA1
APBA2
APBA3
APBB1
APBB1IP
APBB2
APBB3
APC
APCDD1
APCDD1L
APCDD1L.DT
APEH
APEX1
APEX2
APH1A
APH1B
API5
APIP
APLF
APLP1
APLP2
APMAP
APOA1
APOA2
APOA4
APOB
APOBEC3C
APOBEC3D
APOBEC3F
APOBEC3G
APOC1
APOC3
APOD
APOE
APOL1
APOL2
APOL3
APOL6
APOLD1
APOM
APOO
APOOL
APP
APPBP2
APPL1
APPL2
APRT
APTR
APTX
AQP1
AQP3
AQR
AR
ARAF
ARAP1
ARAP3
ARCN1
AREL1
ARF1
ARF3
ARF4
ARF5
ARF6
ARFGAP1
ARFGAP2
ARFGAP3
ARFGEF1
ARFGEF2
ARFGEF3
ARFIP1
ARFIP2
ARFRP1
ARG2
ARGLU1
ARHGAP1
ARHGAP10
ARHGAP11A
ARHGAP12
ARHGAP17
ARHGAP18
ARHGAP19
ARHGAP21
ARHGAP22
ARHGAP23
ARHGAP24
ARHGAP26
ARHGAP27
ARHGAP27P1.BPTFP1.KPNA2P3
ARHGAP28
ARHGAP29
ARHGAP29.AS1
ARHGAP31
ARHGAP32
ARHGAP33
ARHGAP35
ARHGAP39
ARHGAP42
ARHGAP5
ARHGAP5.AS1
ARHGDIA
ARHGDIB
ARHGEF1
ARHGEF10
ARHGEF10L
ARHGEF11
ARHGEF12
ARHGEF17
ARHGEF19
ARHGEF2
ARHGEF25
ARHGEF26
ARHGEF28
ARHGEF3
ARHGEF39
ARHGEF4
ARHGEF40
ARHGEF5
ARHGEF6
ARHGEF7
ARHGEF9
ARID1A
ARID1B
ARID2
ARID3A
ARID3B
ARID4A
ARID4B
ARID5A
ARID5B
ARIH1
ARIH2
ARL1
ARL10
ARL13B
ARL14EP
ARL15
ARL16
ARL2
ARL2BP
ARL3
ARL4A
ARL4C
ARL4D
ARL5A
ARL5B
ARL6
ARL6IP1
ARL6IP4
ARL6IP5
ARL6IP6
ARL8A
ARL8B
ARMC1
ARMC10
ARMC5
ARMC6
ARMC7
ARMC8
ARMC9
ARMCX1
ARMCX2
ARMCX3
ARMCX4
ARMCX5
ARMCX5.GPRASP2
ARMCX6
ARMH3
ARMH4
ARMT1
ARNT
ARNT2
ARNTL
ARNTL2
ARPC1A
ARPC1B
ARPC2
ARPC3
ARPC4
ARPC5
ARPC5L
ARPIN
ARPP19
ARRB1
ARRB2
ARRDC1
ARRDC1.AS1
ARRDC2
ARRDC3
ARRDC4
ARSA
ARSB
ARSD
ARSG
ARSI
ARSJ
ARSK
ARV1
ARVCF
ASAH1
ASAH2B
ASAP1
ASAP2
ASAP3
ASB1
ASB13
ASB16.AS1
ASB3
ASB6
ASB7
ASB8
ASCC1
ASCC2
ASCC3
ASF1A
ASF1B
ASGR1
ASH1L
ASH1L.AS1
ASH2L
ASIC1
ASL
ASMTL
ASMTL.AS1
ASNS
ASNSD1
ASPA
ASPH
ASPHD1
ASPHD2
ASPM
ASPN
ASPSCR1
ASRGL1
ASS1
ASTE1
ASTN2
ASXL1
ASXL2
ATAD1
ATAD2
ATAD2B
ATAD3A
ATAD3B
ATAD5
ATAT1
ATE1
ATE1.AS1
ATF1
ATF2
ATF3
ATF4
ATF5
ATF6
ATF6B
ATF7
ATF7IP
ATF7IP2
ATG10
ATG101
ATG12
ATG13
ATG14
ATG16L1
ATG16L2
ATG2A
ATG2B
ATG3
ATG4A
ATG4B
ATG4C
ATG4D
ATG5
ATG7
ATG9A
ATIC
ATL1
ATL2
ATL3
ATM
ATMIN
ATN1
ATOH8
ATOX1
ATP10A
ATP10D
ATP11A
ATP11B
ATP11C
ATP13A1
ATP13A2
ATP13A3
ATP1A1
ATP1B1
ATP1B3
ATP23
ATP2A1.AS1
ATP2A2
ATP2B1
ATP2B1.AS1
ATP2B4
ATP2C1
ATP5F1A
ATP5F1B
ATP5F1C
ATP5F1D
ATP5F1E
ATP5F1EP2
ATP5IF1
ATP5MC1
ATP5MC2
ATP5MC3
ATP5ME
ATP5MF
ATP5MG
ATP5MGL
ATP5MJ
ATP5MK
ATP5PB
ATP5PD
ATP5PF
ATP5PO
ATP6AP1
ATP6AP1L
ATP6AP2
ATP6V0A1
ATP6V0A2
ATP6V0B
ATP6V0D1
ATP6V0E1
ATP6V0E2
ATP6V1A
ATP6V1B2
ATP6V1C1
ATP6V1D
ATP6V1E1
ATP6V1E2
ATP6V1F
ATP6V1FNB
ATP6V1G1
ATP6V1G2
ATP6V1G3
ATP6V1H
ATP7A
ATP7B
ATP8B1
ATP8B2
ATP8B3
ATP9A
ATP9B
ATPAF1
ATPAF2
ATPSCKMT
ATR
ATRAID
ATRIP
ATRN
ATRX
ATXN1
ATXN10
ATXN1L
ATXN2
ATXN2L
ATXN3
ATXN7
ATXN7L1
ATXN7L2
ATXN7L3
ATXN7L3B
AUH
AUNIP
AUP1
AURKA
AURKAIP1
AURKB
AURKC
AUTS2
AVEN
AVL9
AVPI1
AXIN1
AXIN2
AXL
AZI2
AZIN1
AZIN2
B2M
B3GALNT1
B3GALNT2
B3GALT2
B3GALT4
B3GALT5
B3GALT6
B3GAT3
B3GLCT
B3GNT2
B3GNT5
B3GNT9
B3GNTL1
B4GALNT1
B4GALT1
B4GALT1.AS1
B4GALT2
B4GALT3
B4GALT4
B4GALT5
B4GALT6
B4GALT7
B4GAT1
B9D1
B9D2
BAALC
BABAM1
BABAM2
BACE1
BACE2
BACH1
BAD
BAG1
BAG2
BAG3
BAG4
BAG5
BAG6
BAHCC1
BAHD1
BAIAP2
BAIAP2.DT
BAIAP2L1
BAIAP2L2
BAK1
BAMBI
BANF1
BANK1
BANP
BAP1
BARD1
BASP1
BAX
BAZ1A
BAZ1A.AS1
BAZ1B
BAZ2A
BAZ2B
BBC3
BBIP1
BBLN
BBOF1
BBS10
BBS12
BBS2
BBS4
BBS5
BBS7
BBS9
BBX
BCAM
BCAP29
BCAP31
BCAR1
BCAR3
BCAS2
BCAS3
BCAS4
BCAT1
BCAT2
BCCIP
BCDIN3D
BCKDHB
BCKDK
BCL10
BCL11A
BCL11B
BCL2
BCL2A1
BCL2L1
BCL2L11
BCL2L12
BCL2L13
BCL2L2
BCL3
BCL6
BCL7A
BCL7B
BCL7C
BCL9
BCL9L
BCLAF1
BCLAF3
BCOR
BCORL1
BCR
BCS1L
BDH1
BDH2
BDKRB1
BDKRB2
BDNF
BDP1
BECN1
BEND3
BEND6
BEND7
BEST1
BET1
BET1L
BEX1
BEX3
BEX4
BEX5
BFAR
BGN
BHLHB9
BHLHE40
BHLHE41
BHMT2
BICC1
BICD1
BICD2
BICRA
BICRAL
BID
BIN1
BIN3
BIRC2
BIRC3
BIRC5
BIRC6
BIVM
BLCAP
BLID
BLM
BLMH
BLOC1S1
BLOC1S2
BLOC1S3
BLOC1S4
BLOC1S5
BLOC1S6
BLVRA
BLVRB
BLZF1
BMERB1
BMI1
BMP1
BMP2
BMP2K
BMP4
BMP6
BMPER
BMPR1A
BMPR1B
BMPR2
BMS1
BMS1P10
BMS1P4
BMT2
BNC1
BNC2
BNC2.AS1
BNIP1
BNIP2
BNIP3
BNIP3L
BOC
BOD1
BOD1L1
BOK
BOLA1
BOLA3
BOLA3.AS1
BOP1
BORA
BORCS5
BORCS6
BORCS7
BORCS8
BPGM
BPHL
BPNT1
BPNT2
BPTF
BRAF
BRAP
BRAT1
BRCA1
BRCA2
BRCC3
BRD1
BRD2
BRD3
BRD3OS
BRD4
BRD7
BRD8
BRD9
BRF1
BRF2
BRI3
BRI3BP
BRICD5
BRINP1
BRIP1
BRIX1
BRK1
BRMS1
BRMS1L
BROX
BRPF1
BRPF3
BRSK1
BRWD1
BRWD1.IT1
BRWD3
BSDC1
BSG
BST1
BTAF1
BTBD1
BTBD10
BTBD11
BTBD19
BTBD2
BTBD3
BTBD6
BTBD7
BTBD9
BTD
BTF3
BTF3L4
BTG1
BTG2
BTG3
BTN2A1
BTN2A2
BTN2A3P
BTN3A1
BTN3A2
BTN3A3
BTRC
BUB1
BUB1B
BUB3
BUD13
BUD23
BUD31
BVES
BYSL
BZW1
BZW2
C10orf88
C10orf90
C11orf1
C11orf24
C11orf49
C11orf54
C11orf58
C11orf68
C11orf71
C11orf87
C11orf96
C12orf29
C12orf4
C12orf43
C12orf56
C12orf57
C12orf73
C12orf75
C12orf76
C14orf119
C14orf132
C14orf28
C14orf93
C15orf39
C15orf40
C15orf48
C15orf61
C15orf65
C16orf46
C16orf72
C16orf74
C16orf87
C16orf91
C16orf95
C16orf95.DT
C17orf100
C17orf107
C17orf114
C17orf49
C17orf58
C17orf67
C17orf75
C17orf80
C17orf97
C18orf21
C18orf25
C18orf32
C18orf54
C19orf12
C19orf18
C19orf25
C19orf44
C19orf47
C19orf48
C19orf53
C19orf54
C1D
C1GALT1
C1GALT1C1
C1orf109
C1orf112
C1orf122
C1orf131
C1orf159
C1orf174
C1orf198
C1orf21
C1orf216
C1orf35
C1orf43
C1orf50
C1orf52
C1orf53
C1orf54
C1orf56
C1orf74
C1QBP
C1QTNF1
C1QTNF2
C1QTNF3
C1QTNF6
C1R
C1RL
C1RL.AS1
C1S
C20orf27
C20orf96
C21orf58
C21orf91
C22orf39
C22orf46
C2CD2
C2CD2L
C2CD3
C2CD5
C2CD6
C2orf42
C2orf49
C2orf49.DT
C2orf68
C2orf69
C2orf72
C2orf74
C2orf76
C2orf88
C2orf92
C3
C3orf14
C3orf18
C3orf33
C3orf38
C3orf52
C3orf62
C3orf70
C3orf80
C4orf3
C4orf33
C4orf36
C4orf46
C4orf48
C5
C5AR2
C5orf15
C5orf22
C5orf24
C5orf34
C5orf38
C5orf51
C5orf63
C6orf120
C6orf132
C6orf136
C6orf226
C6orf47
C6orf62
C6orf89
C7orf26
C7orf31
C7orf50
C8orf33
C8orf48
C8orf58
C8orf76
C8orf82
C8orf88
C9orf116
C9orf40
C9orf64
C9orf72
C9orf78
C9orf85
CA11
CA12
CA13
CA3
CA5B
CA5BP1
CAAP1
CAB39
CAB39L
CABIN1
CABLES1
CABLES2
CABYR
CACFD1
CACHD1
CACNA1A
CACNA1C
CACNA1G
CACNA2D1
CACNB1
CACNB3
CACNG4
CACTIN
CACUL1
CACYBP
CAD
CADM1
CADPS
CADPS2
CAHM
CALB2
CALCOCO1
CALCOCO2
CALD1
CALHM2
CALHM5
CALHM6
CALM1
CALM2
CALM2P2
CALM3
CALR
CALU
CAMK1
CAMK1D
CAMK2A
CAMK2D
CAMK2G
CAMK2N1
CAMK2N2
CAMK4
CAMKK1
CAMKK2
CAMKMT
CAMLG
CAMSAP1
CAMSAP2
CAMSAP3
CAMTA1
CAMTA2
CAND1
CAND2
CANT1
CANX
CAP1
CAP2
CAPG
CAPN1
CAPN10
CAPN10.DT
CAPN12
CAPN15
CAPN2
CAPN5
CAPN7
CAPNS1
CAPRIN1
CAPRIN2
CAPS
CAPS2
CAPZA1
CAPZA2
CAPZB
CARD16
CARD19
CARD6
CARD8
CARD8.AS1
CARF
CARHSP1
CARM1
CARMIL1
CARMIL2
CARMN
CARNMT1
CARS1
CARS2
CASC15
CASC2
CASC3
CASD1
CASK
CASKIN2
CASP1
CASP10
CASP2
CASP3
CASP4
CASP6
CASP7
CASP8
CASP8AP2
CASP9
CASQ1
CAST
CASTOR1
CASTOR3
CASZ1
CAT
CATSPER2P1
CAV1
CAV2
CAVIN1
CAVIN2
CAVIN3
CAVIN4
CBARP
CBFA2T2
CBFB
CBL
CBLB
CBLL1
CBLL1.AS1
CBLN3
CBR1
CBR3
CBR4
CBWD1
CBWD2
CBWD5
CBX1
CBX2
CBX3
CBX4
CBX5
CBX6
CBX7
CBX8
CBY1
CC2D1A
CC2D1B
CC2D2A
CCAR1
CCAR2
CCBE1
CCDC102A
CCDC102B
CCDC106
CCDC107
CCDC112
CCDC113
CCDC115
CCDC117
CCDC12
CCDC120
CCDC122
CCDC124
CCDC125
CCDC126
CCDC127
CCDC134
CCDC136
CCDC137
CCDC138
CCDC14
CCDC142
CCDC144B
CCDC144NL.AS1
CCDC146
CCDC148
CCDC149
CCDC15
CCDC150
CCDC152
CCDC159
CCDC167
CCDC168
CCDC170
CCDC171
CCDC174
CCDC18
CCDC18.AS1
CCDC186
CCDC189
CCDC191
CCDC22
CCDC24
CCDC25
CCDC28A
CCDC28B
CCDC3
CCDC30
CCDC32
CCDC34
CCDC43
CCDC47
CCDC50
CCDC51
CCDC57
CCDC59
CCDC6
CCDC61
CCDC66
CCDC68
CCDC69
CCDC7
CCDC71
CCDC71L
CCDC74A
CCDC77
CCDC8
CCDC80
CCDC81
CCDC82
CCDC85A
CCDC85B
CCDC85C
CCDC86
CCDC88A
CCDC88C
CCDC9
CCDC90B
CCDC91
CCDC92
CCDC93
CCDC96
CCDC97
CCDC9B
CCHCR1
CCIN
CCKBR
CCL1
CCL2
CCL20
CCL26
CCL28
CCL3L1
CCL3L3
CCL5
CCL7
CCM2
CCN1
CCN2
CCN3
CCN4
CCN5
CCNA2
CCNB1
CCNB1IP1
CCNB2
CCNC
CCND1
CCND2
CCND3
CCNDBP1
CCNE1
CCNE2
CCNF
CCNG1
CCNG2
CCNH
CCNI
CCNJ
CCNK
CCNL1
CCNL2
CCNP
CCNQ
CCNT1
CCNT2
CCNY
CCNY.AS1
CCNYL1
CCP110
CCPG1
CCR10
CCS
CCSAP
CCSER2
CCT2
CCT3
CCT4
CCT5
CCT6A
CCT6B
CCT7
CCT8
CCZ1
CCZ1B
CD109
CD14
CD151
CD163L1
CD164
CD24
CD248
CD27.AS1
CD274
CD276
CD2AP
CD2BP2
CD302
CD320
CD34
CD40
CD44
CD46
CD47
CD55
CD58
CD59
CD63
CD63.AS1
CD68
CD70
CD81
CD82
CD83
CD9
CD99
CD99L2
CD99P1
CDA
CDADC1
CDAN1
CDC123
CDC14A
CDC14B
CDC16
CDC20
CDC23
CDC25A
CDC25B
CDC25C
CDC27
CDC34
CDC37
CDC37L1
CDC37L1.DT
CDC40
CDC42
CDC42BPA
CDC42BPB
CDC42EP1
CDC42EP2
CDC42EP3
CDC42EP4
CDC42EP5
CDC42SE1
CDC42SE2
CDC45
CDC5L
CDC6
CDC7
CDC73
CDCA2
CDCA3
CDCA4
CDCA5
CDCA7
CDCA7L
CDCA8
CDCP1
CDH1
CDH10
CDH11
CDH13
CDH15
CDH18
CDH2
CDH24
CDH3
CDH4
CDH6
CDH8
CDIN1
CDIP1
CDIPT
CDK1
CDK10
CDK11A
CDK11B
CDK12
CDK13
CDK14
CDK15
CDK16
CDK17
CDK19
CDK2
CDK20
CDK2AP1
CDK2AP2
CDK4
CDK5
CDK5R1
CDK5RAP1
CDK5RAP2
CDK5RAP3
CDK6
CDK6.AS1
CDK7
CDK8
CDK9
CDKAL1
CDKL1
CDKL5
CDKN1A
CDKN1B
CDKN1C
CDKN2A
CDKN2AIP
CDKN2AIPNL
CDKN2B
CDKN2C
CDKN2D
CDKN3
CDON
CDPF1
CDR2
CDR2L
CDS2
CDT1
CDV3
CDYL
CDYL2
CEACAM19
CEBPA
CEBPB
CEBPD
CEBPG
CEBPZ
CEBPZOS
CECR2
CECR7
CELF1
CELF2
CEMIP
CEMIP2
CENATAC
CEND1
CENPA
CENPB
CENPBD1
CENPBD1P1
CENPC
CENPE
CENPF
CENPH
CENPI
CENPJ
CENPK
CENPL
CENPM
CENPN
CENPO
CENPP
CENPQ
CENPS
CENPT
CENPU
CENPV
CENPW
CENPX
CEP104
CEP112
CEP120
CEP126
CEP128
CEP131
CEP135
CEP152
CEP162
CEP164
CEP170
CEP170B
CEP19
CEP192
CEP20
CEP250
CEP290
CEP295
CEP350
CEP41
CEP43
CEP44
CEP55
CEP57
CEP57L1
CEP63
CEP68
CEP70
CEP72
CEP76
CEP78
CEP83
CEP85
CEP85L
CEP89
CEP95
CEP97
CEPT1
CER1
CERCAM
CERK
CERS1
CERS2
CERS5
CERS6
CERT1
CES2
CES4A
CETN2
CETN3
CFAP20
CFAP20DC
CFAP251
CFAP298
CFAP300
CFAP36
CFAP410
CFAP418
CFAP44
CFAP45
CFAP58
CFAP69
CFAP97
CFB
CFD
CFDP1
CFH
CFL1
CFL2
CFLAR
CGAS
CGGBP1
CGN
CGNL1
CGREF1
CGRRF1
CH25H
CHAC1
CHAC2
CHAF1A
CHAF1B
CHAMP1
CHASERR
CHCHD1
CHCHD10
CHCHD2
CHCHD3
CHCHD4
CHCHD5
CHCHD6
CHCHD7
CHD1
CHD1L
CHD2
CHD3
CHD4
CHD6
CHD7
CHD8
CHD9
CHDH
CHEK1
CHEK2
CHERP
CHFR
CHI3L1
CHIC1
CHIC2
CHID1
CHKA
CHKB
CHKB.DT
CHM
CHML
CHMP1A
CHMP1B
CHMP2A
CHMP2B
CHMP3
CHMP4A
CHMP4B
CHMP5
CHMP6
CHMP7
CHN1
CHORDC1
CHP1
CHPF
CHPF2
CHPT1
CHRAC1
CHRD
CHRM2
CHRNB1
CHROMR
CHST10
CHST11
CHST12
CHST14
CHST15
CHST2
CHST3
CHST7
CHSY1
CHSY3
CHTF18
CHTF8
CHTOP
CHUK
CHURC1
CIAO1
CIAO2A
CIAO2B
CIAO3
CIAPIN1
CIART
CIB1
CIB2
CIBAR1
CIC
CIDECP1
CILK1
CILP2
CINP
CIP2A
CIPC
CIR1
CIRBP
CISD1
CISD2
CISD3
CIT
CITED2
[truncated: 11,507 more rows]

## Sheet: DEG_ctrl
GeneName	logFC	logCPM	F	PValue	FDR
NFKBIA	4.11472	9.15738	413.643	1.14022e-08	7.82988e-05
BIRC3	9.27064	7.09642	396.934	1.36087e-08	7.82988e-05
CXCL3	6.85239	5.20405	374.862	1.73907e-08	7.82988e-05
IFNGR2	2.96219	7.3852	316.344	3.59333e-08	9.62391e-05
RELB	3.50518	6.79545	303.468	4.29012e-08	9.62391e-05
TNIP1	2.85679	7.61659	294.602	4.86794e-08	9.62391e-05
NFKB2	3.3599	5.87599	292.927	4.98759e-08	9.62391e-05
SOD2	5.38484	8.66466	278.581	6.17608e-08	0.000104275
TNFAIP3	5.9104	7.18985	237.974	1.20526e-07	0.000180883
C1QTNF1	5.0713	6.15392	204.465	2.28771e-07	0.000309001
IRF1	3.26391	5.61335	194.136	2.84523e-07	0.000349368
SLC38A2	-1.60976	8.33943	184.072	3.55779e-07	0.000400458
CCL2	8.52399	8.53237	171.538	4.78016e-07	0.000496006
IFNAR2	3.34035	6.39992	168.577	5.1411e-07	0.000496006
CXCL8	10.2621	10.2785	165.021	5.61979e-07	0.000506043
CXCL2	6.81147	3.49371	141.696	1.05921e-06	0.000882446
POU2F2	2.65379	6.79694	140.083	1.11065e-06	0.000882446
CD83	5.64932	4.06163	134.343	1.3205e-06	0.000990887
TNFAIP8	3.42175	6.15984	128.959	1.56333e-06	0.001013
HBEGF	2.23556	6.45279	128.528	1.58502e-06	0.001013
SLC39A14	2.88072	7.58734	127.751	1.62512e-06	0.001013
ICAM1	8.2187	7.49092	127.282	1.64997e-06	0.001013
GFPT2	2.19844	5.94953	122.356	1.94083e-06	0.00113978
WTAP	1.8501	6.26716	118.541	2.2104e-06	0.00124399
AMIGO2	1.3943	6.84006	111.174	2.8742e-06	0.00150902
C15orf48	6.27132	4.89228	109.873	3.01576e-06	0.00150902
IL32	4.42837	5.76487	109.866	3.01648e-06	0.00150902
NR2F2	-2.02173	7.13575	107.938	3.24245e-06	0.00153414
CSF1	3.16552	6.37643	107.522	3.29386e-06	0.00153414
PHACTR1	2.5738	4.14508	98.6707	4.66979e-06	0.0021025
CXCL5	6.73472	4.70499	95.5474	5.31883e-06	0.00225871
BDKRB1	2.36774	6.29056	95.4041	5.35119e-06	0.00225871
NRP2	2.40289	7.6451	93.471	5.81224e-06	0.0023228
SLC2A1	1.77615	6.01896	93.3331	5.84697e-06	0.0023228
STAT5A	2.82898	5.23152	89.4383	6.94193e-06	0.0026127
CFLAR	1.91846	7.95184	89.369	6.96359e-06	0.0026127
NFKB1	2.91079	7.6839	87.5043	7.57908e-06	0.00276677
COL27A1	1.7754	6.86576	86.5411	7.92316e-06	0.00281627
AMPD3	4.04093	4.83539	85.2739	8.40561e-06	0.00288233
NFKBIE	3.52326	4.23132	84.4254	8.74888e-06	0.00288233
SERPINB8	1.33963	5.56093	84.4246	8.74921e-06	0.00288233
CD82	3.62081	5.6557	82.1781	9.74498e-06	0.00308072
EGFR	1.47955	7.26881	81.7794	9.93601e-06	0.00308072
CXCL1	5.84012	6.48328	81.5751	1.00357e-05	0.00308072
SPRY2	1.25508	5.72731	81.0613	1.02918e-05	0.00308913
CHST2	2.61822	5.33147	77.7049	1.2178e-05	0.00357584
SLC41A2	1.93069	4.5782	76.7315	1.2803e-05	0.00367937
SOX9	-2.67288	4.51133	75.7109	1.35011e-05	0.00374218
PNRC1	1.9844	5.33485	75.3986	1.3724e-05	0.00374218
GPR68	1.3909	5.69963	75.2211	1.38527e-05	0.00374218
CDK6	1.53887	8.56262	74.4623	1.442e-05	0.00377155
BAG2	-1.56065	5.58976	74.3325	1.45199e-05	0.00377155
NINJ1	2.99129	6.22896	72.4116	1.61022e-05	0.00408179
P3H2	2.87559	5.24929	72.167	1.63187e-05	0.00408179
CTSS	2.78526	3.52366	71.3561	1.70621e-05	0.00419015
TNFAIP2	4.85885	8.56041	70.1751	1.82208e-05	0.00432965
CYLD	1.51016	6.35172	69.8429	1.8564e-05	0.00432965
MAP3K5	2.8007	4.70678	69.7194	1.86936e-05	0.00432965
DRAM1	1.70335	7.14956	69.4279	1.90041e-05	0.00432965
CCL7	5.86003	4.13338	69.2166	1.92329e-05	0.00432965
GBP4	5.99361	2.42506	66.8811	2.2004e-05	0.00487227
BIRC2	1.6814	8.20272	66.3238	2.27365e-05	0.00495325
RASA2	1.73841	5.97032	65.735	2.3543e-05	0.00504754
PIM3	2.05844	6.79929	64.077	2.60108e-05	0.00541499
MT2A	1.54265	12.4128	64.0468	2.60587e-05	0.00541499
NUAK2	2.3438	3.91534	63.5318	2.68911e-05	0.00550124
IL7R	1.38522	7.37561	62.9543	2.78637e-05	0.00550124
EHD1	1.43847	8.62145	62.9481	2.78743e-05	0.00550124
NAV2.AS6	2.5012	4.12798	62.8161	2.81029e-05	0.00550124
RGS4	-1.82915	5.92614	61.6067	3.03071e-05	0.00583762
TNIP3	4.35252	3.89194	61.3617	3.07791e-05	0.00583762
IL1B	13.0205	6.20822	73.9533	3.14053e-05	0.00583762
JUNB	1.64154	7.08017	60.9715	3.155e-05	0.00583762
PDE4DIP	1.15988	5.73279	59.326	3.50731e-05	0.0064018
FRMD4A	1.22216	6.36765	58.9221	3.60107e-05	0.00648529
TRAF1	5.53618	5.80527	57.6886	3.90713e-05	0.0069439
INHBA	2.56581	11.3122	57.435	3.97396e-05	0.00694607
GBP2	1.98986	5.42191	57.2959	4.0112e-05	0.00694607
NKX3.1	1.90988	6.2577	57.0868	4.06804e-05	0.00695014
SMOX	2.39638	4.4821	56.9113	4.11647e-05	0.00695014
NFKBIB	1.61315	5.23253	54.9219	4.71853e-05	0.00786829
ZC3H12A	1.73961	4.12042	54.0939	5.00077e-05	0.00823725
TRIP10	1.00912	5.57227	53.4728	5.22621e-05	0.00844857
MAGI1	-1.3018	5.49917	53.3681	5.26542e-05	0.00844857
TIFA	3.75417	4.58925	53.2326	5.31672e-05	0.00844857
IRX5	-2.36302	4.73983	53.0035	5.40484e-05	0.00848875
HOXC9	-1.13209	5.39735	52.3098	5.6829e-05	0.00882286
TRAF3	1.19634	5.28146	51.0018	6.25665e-05	0.00950051
TAP1	2.44704	6.01368	50.8836	6.31192e-05	0.00950051
FMNL3	1.19637	6.24125	50.8444	6.33039e-05	0.00950051
CARMN	-2.04596	3.9682	50.0616	6.71346e-05	0.00980918
BID	2.03719	4.98882	49.95	6.77035e-05	0.00980918
BTN2A2	2.58077	3.24286	49.8711	6.81095e-05	0.00980918
PLK2	1.63346	7.09268	49.8409	6.82656e-05	0.00980918
S1PR1	-1.88008	3.34725	49.6823	6.90927e-05	0.00982353
CDV3	1.17035	9.27979	49.4666	7.02378e-05	0.00988231
RAP2C	1.57552	4.66526	48.1077	7.8014e-05	0.0108633
IL6	6.47318	4.77856	47.6172	8.10782e-05	0.0110704
SMAD3	0.957596	5.45768	47.5954	8.12181e-05	0.0110704
PPARD	1.76524	5.77769	47.4571	8.21109e-05	0.0110704
TNFAIP8L3	-2.05483	3.61954	47.3166	8.30299e-05	0.0110704
PCDH18	-1.84609	5.7764	47.2305	8.35995e-05	0.0110704
ATP2B1	2.08115	9.64035	47.099	8.44782e-05	0.0110781
ARHGAP31	0.906368	7.12848	46.6423	8.76213e-05	0.0113798
HECW2	1.93205	4.69632	46.3546	8.96749e-05	0.0115327
DUSP6	2.10544	6.35029	46.1483	9.11841e-05	0.0115327
WWC1	2.55511	4.25814	46.0111	9.22049e-05	0.0115327
VPS37C	0.900987	5.59505	46.0099	9.22139e-05	0.0115327
TANC1	1.70897	4.92143	45.7745	9.39989e-05	0.0115845
SLC2A6	2.18691	5.10432	45.7297	9.43433e-05	0.0115845
LAMC2	2.6769	4.44806	45.1471	9.89676e-05	0.0118482
PML	1.14735	6.06357	45.0519	9.97498e-05	0.0118482
JADE1	-1.85136	5.16163	45.0418	9.98326e-05	0.0118482
NEAT1	-0.923025	9.978	45.0216	9.99997e-05	0.0118482
VASN	-1.20856	6.32236	44.8795	0.000101184	0.0118585
IER3	1.98991	9.56969	44.7446	0.000102325	0.0118585
LRRC49	2.00621	3.11973	44.6687	0.000102975	0.0118585
DLG1	0.858075	6.22915	44.5962	0.000103599	0.0118585
TNFRSF10B	1.8229	5.89824	44.4084	0.000105239	0.0119091
NFKBIZ	2.17387	4.77427	44.3303	0.00010593	0.0119091
TFPI2	2.73747	8.23446	44.1128	0.000107884	0.0119091
SERPINB2	8.14145	7.38046	43.9464	0.000109409	0.0119091
HOXA10	-1.15555	4.60313	43.8805	0.000110021	0.0119091
LIF	6.02315	3.82239	43.8134	0.000110647	0.0119091
TRIB1	1.47135	3.9948	43.7291	0.000111441	0.0119091
GCH1	4.83639	3.87463	43.7119	0.000111604	0.0119091
ZBTB4	-0.910288	6.39034	43.6642	0.000112057	0.0119091
TAB2	1.48563	6.0155	43.4761	0.000113866	0.0119091
FHOD1	-0.785344	6.88427	43.4251	0.000114362	0.0119091
MTSS1	3.99839	4.92965	43.3987	0.000114621	0.0119091
MSC	2.55411	5.4762	43.1914	0.000116673	0.0120298
SLC25A37	1.10572	7.41867	43.0302	0.000118299	0.0120483
SHB	1.01632	5.00897	42.9971	0.000118637	0.0120483
SDC4	1.00736	8.22177	42.6717	0.000122018	0.0122992
IFIH1	3.77317	2.65061	42.474	0.000124131	0.0124195
DDX58	2.20175	4.07829	41.7799	0.000131912	0.013101
PANX1	1.49064	4.90123	41.6338	0.000133626	0.0131743
BDNF	-1.27941	5.22554	41.426	0.000136111	0.0132363
FYN	1.53878	6.28187	41.4071	0.000136339	0.0132363
MIR155HG	2.43355	2.66562	41.3368	0.000137194	0.0132363
ANKLE2	1.05336	7.08869	41.0537	0.000140705	0.0134788
POLR1G	-1.11011	5.90329	40.855	0.000143235	0.0136245
HRCT1	-3.32133	1.50261	40.6672	0.000145679	0.0137601
NAV3	1.33256	7.30888	40.2116	0.000151823	0.0141466
MAFF	2.1465	5.95015	40.2085	0.000151866	0.0141466
PLK3	1.30633	5.57863	40.1088	0.000153254	0.0141781
SAMD11	-1.89409	6.86099	39.8667	0.000156687	0.0143971
RHOG	0.816451	6.93552	39.7915	0.000157772	0.0143989
PTGES	2.76488	7.01251	39.5627	0.000161134	0.0146069
PSME2	0.915087	6.41991	39.063	0.000168785	0.0151986
LBH	-2.49185	6.34963	38.89	0.000171538	0.0153441
TNIP2	1.14246	5.59782	38.758	0.000173676	0.0154332
SUSD6	1.7059	5.5823	38.5012	0.000177929	0.015565
ARL4D	-1.23631	4.83564	38.4657	0.000178527	0.015565
BTG3	1.35406	5.88044	38.4604	0.000178617	0.015565
S1PR3	2.16078	5.34532	38.1806	0.000183421	0.0158483
FHL2	-0.898518	7.50697	38.0855	0.000185089	0.0158483
ARID5B	-1.39504	6.62585	37.9398	0.000187682	0.0158483
UXS1	1.14114	7.09453	37.8195	0.000189856	0.0158483
CD70	4.00533	2.13995	37.801	0.000190195	0.0158483
IL4I1	5.55981	2.79212	37.7626	0.000190897	0.0158483
EPHB3	-1.9618	3.2449	37.7614	0.000190918	0.0158483
SQSTM1	0.994506	9.52306	37.6914	0.000192207	0.0158483
CCL5	8.4137	1.93597	53.3449	0.000193553	0.0158483
FOSL2	1.29932	5.95581	37.6163	0.000193601	0.0158483
RIN1	-1.17059	4.56983	37.4333	0.00019705	0.0159595
HOXC6	-1.08559	6.41521	37.419	0.000197323	0.0159595
MIR503HG	-2.46295	4.56808	36.1734	0.000222972	0.0178935
RIPK2	2.38259	5.60443	36.1324	0.000223884	0.0178935
SPSB1	1.43338	4.08243	35.9694	0.000227554	0.0180057
RNF145	0.750884	6.39434	35.9519	0.000227954	0.0180057
TUFT1	-1.75342	4.01098	35.8421	0.000230474	0.0180989
TMEM217	2.23639	1.92668	35.4229	0.000240414	0.01869
GBP1	1.95698	7.10923	35.3742	0.000241603	0.01869
ERF	-0.889527	5.03569	35.3518	0.000242153	0.01869
KLF9	2.01822	4.06503	34.8331	0.000255312	0.0195938
LUM	0.924241	7.48276	34.6864	0.000259192	0.0197791
PIK3CD	1.89396	6.17317	34.596	0.000261619	0.0198522
NAV1	-0.820825	8.24726	34.3351	0.000268782	0.0202818
IFNAR1	0.881937	5.9994	34.1456	0.000274135	0.0205108
FAM107B	1.55599	5.33693	34.1205	0.000274855	0.0205108
NR4A3	4.09563	3.13623	33.8984	0.00028132	0.020878
SQOR	1.52118	5.4569	33.7511	0.000285709	0.0210705
PTPRE	2.70961	2.87167	33.7072	0.000287034	0.0210705
LMOD1	-1.5402	3.52339	33.3446	0.00029827	0.0217769
PBX4	2.58574	1.87848	33.0351	0.000308291	0.0223875
EMP2	1.64212	7.13168	32.9044	0.000312647	0.0224928
SH3PXD2B	0.897426	6.3118	32.8918	0.000313071	0.0224928
CLEC2D	1.83249	2.59769	32.7651	0.000317373	0.0226813
ITPR2	0.834731	5.44867	32.7123	0.000319188	0.0226909
LYPD3	3.13207	1.54726	32.5794	0.000323812	0.0228991
OTUD4	1.085	5.73472	32.4804	0.000327309	0.0229515
LIMK2	-1.24651	4.84051	32.4624	0.000327952	0.0229515
ERN1	1.36886	3.83427	32.1955	0.000337641	0.0235078
TNFAIP1	1.35337	6.4435	32.046	0.000343219	0.0237736
PPP1R3C	-1.24609	5.6253	31.9938	0.000345196	0.0237886
PTX3	4.17255	10.2957	31.9326	0.000347526	0.0238276
YPEL2	1.62808	3.91247	31.7333	0.00035526	0.0242349
NBPF12	2.11557	2.60008	31.6762	0.000357519	0.0242664
PTPN2	1.1434	4.99589	31.5931	0.000360832	0.0243688
MID1	1.23938	4.68917	31.361	0.000370284	0.0248827
B4GALT5	1.04719	6.16041	31.1861	0.000377614	0.0252496
TGFBR2	0.882066	6.41537	31.141	0.00037953	0.0252528
NUMB	1.03442	6.35626	31.0539	0.000383273	0.025343
BASP1	0.820657	9.35571	31.0223	0.000384638	0.025343
RNF19B	1.85555	2.45799	30.7834	0.000395174	0.0257991
CEMIP2	1.49172	5.97855	30.7538	0.000396506	0.0257991
MCC	2.43805	4.64871	30.7363	0.000397292	0.0257991
PRDM1	1.46945	4.87553	30.6688	0.000400352	0.0258735
MTSS2	-0.983242	4.30291	30.4183	0.000411973	0.0264977
PRDM8	1.75445	3.97657	30.2883	0.000418164	0.0267685
RAB8B	0.979007	5.33952	30.0417	0.000430227	0.027314
FLT1	1.64025	3.90674	30.0315	0.000430732	0.027314
SAMD4A	0.760287	5.56474	29.6892	0.000448224	0.0282904
STK17A	-1.01112	6.28273	29.5141	0.000457506	0.028742
FAM110A	1.53083	3.27184	29.4573	0.000460569	0.0288005
BCL2A1	5.11364	4.67988	29.3354	0.000467227	0.0290085
EFR3B	-1.42506	3.21779	29.3179	0.00046819	0.0290085
UGCG	0.978187	7.6033	29.2008	0.000474715	0.0292784
X.17116	4.90534	0.696395	28.9052	0.000491688	0.0301874
NEXN	-1.11443	7.64454	28.6996	0.000503933	0.0307992
SLC11A2	0.97846	5.4145	28.549	0.000513139	0.0312206
ZNF703	-0.885478	5.83354	28.4527	0.000519137	0.0313162
NOTCH2	1.07391	6.51673	28.4321	0.000520431	0.0313162
TNK2	-1.06024	5.35428	28.3809	0.000523664	0.0313162
LHFPL2	0.806924	6.64231	28.3758	0.000523985	0.0313162
TBX3	0.835777	8.20513	28.3099	0.000528189	0.0314284
FAM117A	2.33925	2.32784	28.2027	0.000535113	0.0317007
GCNT1	-1.99761	3.24064	27.8703	0.000557299	0.0327725
EREG	8.54792	4.07169	31.5949	0.000558058	0.0327725
IRF2	1.2664	4.59427	27.6649	0.000571579	0.0334213
SRPK1	1.01342	6.36001	27.5837	0.000577344	0.0336129
PPP1R12A	-0.890992	8.90194	27.4516	0.000586881	0.0339097
HTR1F	2.25932	3.04986	27.4437	0.000587463	0.0339097
CD44	0.719059	9.87473	27.3336	0.000595568	0.0342312
HOXA9	-1.11832	3.37424	27.2124	0.000604649	0.0345333
AHNAK2	-1.04137	8.00954	27.1552	0.000608998	0.0345333
ACOX1	0.831655	6.14371	27.1488	0.000609485	0.0345333
MAST4	1.25698	5.18349	27.1284	0.00061105	0.0345333
MARCKSL1	2.08235	3.87875	26.9102	0.000628058	0.0353466
TCIM	3.239	1.49629	26.8116	0.000635937	0.0356415
TRAF5	-1.12423	3.85101	26.6693	0.00064752	0.0361407
TGFA	2.0415	5.63668	26.5742	0.000655403	0.0364302
STK4	0.752604	6.33674	26.388	0.00067119	0.0371278
FOXD1	-1.0034	7.42378	26.3618	0.000673451	0.0371278
NFE2L2	0.946988	6.82941	26.2734	0.000681134	0.0373987
BICD1	-0.931909	5.1022	26.1587	0.000691281	0.0378022
SGTB	0.801307	5.13076	26.0544	0.000700659	0.0381605
BMT2	1.27733	4.34386	26.0197	0.000703817	0.0381786
WWC2	0.8533	7.27442	25.9658	0.000708754	0.0382926
IL15	2.93157	2.73145	25.9187	0.000713098	0.0383737
SMAD9	-0.960178	5.16641	25.8658	0.000718022	0.0384854
CPEB1	-2.2646	1.9269	25.4928	0.000753953	0.0402515
RNF24	0.659018	6.00493	25.4254	0.000760676	0.0404064
RFX5	1.29316	3.45626	25.3773	0.000765524	0.0404064
SLC35G1	1.59608	3.1389	25.3743	0.000765828	0.0404064
ESM1	2.76602	5.93623	25.2596	0.000777545	0.040865
ATP2B1.AS1	1.71794	2.96771	25.1861	0.000785171	0.0411058
TRIM47	3.26212	3.41421	25.1093	0.000793226	0.0413672
TNRC6B	-0.870494	5.90498	24.898	0.000815941	0.0422348
CEP350	0.851459	7.02375	24.865	0.000819571	0.0422348
OSBPL3	-1.1744	5.63676	24.8371	0.000822643	0.0422348
FGF2	0.816507	8.8983	24.8275	0.000823702	0.0422348
RAB23	-0.921114	5.08208	24.8113	0.000825497	0.0422348
ABR	1.00507	5.44874	24.7345	0.000834071	0.0425124
TCF7L2	-1.12456	5.1997	24.67	0.000841359	0.0425448
LRRC8C	1.2601	4.32814	24.656	0.000842954	0.0425448
PFKP	-0.684271	6.84285	24.644	0.000844319	0.0425448
MAGI3	-0.837927	4.20289	24.5942	0.000850034	0.0425448
GADD45A	1.08841	7.04691	24.5582	0.000854182	0.0425448
EVA1A	1.29348	6.09199	24.5563	0.000854405	0.0425448
SH3BP5	-0.754261	5.78802	24.536	0.000856755	0.0425448
RRAD	3.36256	1.80687	24.4772	0.000863621	0.0427287
ZNF217	0.765629	5.31039	24.3574	0.000877809	0.0431358
PPIF	2.08093	6.76661	24.3539	0.000878238	0.0431358
ROBO1	1.09872	5.17678	24.2702	0.000888326	0.0434732
RASSF8	0.768195	6.68693	24.1497	0.000903106	0.044037
APLF	1.41236	3.14496	24.0077	0.000920928	0.0446449
MYPOP	0.984366	4.37942	23.9978	0.000922182	0.0446449
DVL1	-0.661832	6.13336	23.9159	0.000932666	0.0449157
PID1	2.0848	5.69106	23.9023	0.000934428	0.0449157
ITPR3	0.707639	5.79144	23.799	0.000947896	0.0452616
STK38L	-1.01558	4.51031	23.7957	0.000948326	0.0452616
GATA2	-1.18596	4.53038	23.7643	0.00095247	0.0452808
ZNRF1	0.970906	4.41518	23.7304	0.000956967	0.0452808
SHFL	0.878746	4.87797	23.7168	0.000958785	0.0452808
SEPTIN8	0.809955	6.5591	23.6068	0.000973599	0.0458202
ELOA	0.845324	6.49428	23.5129	0.000986462	0.0462644
IKZF2	2.67717	4.12468	23.3863	0.00100415	0.0469309
EPS8	-0.72289	6.50285	23.3383	0.00101095	0.047086
X.3610	-0.925037	3.71899	23.2857	0.00101848	0.0472735
HS3ST3B1	1.7882	6.08035	23.2365	0.00102558	0.0474402
GRAMD1A	0.829919	5.55872	23.1643	0.00103611	0.0477636
IL34	4.24425	0.592363	23.0769	0.00104904	0.0480537
DBI	0.561845	8.83796	23.0632	0.00105108	0.0480537
THAP2	2.2428	3.07559	23.0499	0.00105308	0.0480537
MYO10	0.821513	9.25236	23.0072	0.00105948	0.0481833
WNT9A	-2.72928	1.76417	22.9476	0.00106853	0.0484317
NECAP2	1.17672	6.19987	22.8778	0.00107924	0.0487536
HIVEP2	1.23726	6.81542	22.8366	0.00108561	0.048878
MINPP1	1.09199	4.70949	22.7522	0.00109884	0.049309
AVPI1	-1.23573	2.85667	22.686	0.00110933	0.0493886
NEDD9	1.52505	5.40525	22.6811	0.00111013	0.0493886
TRIM25	1.02182	6.60052	22.672	0.00111158	0.0493886
ATOH8	-1.29666	6.47189	22.5758	0.00112711	0.0499142

## Sheet: DEG_PMM2
GeneName	logFC	logCPM	F	PValue	FDR
NFKBIA	3.90328	9.15738	358.857	2.09632e-08	0.000172169
TNIP1	3.24576	7.61659	337.184	2.73633e-08	0.000172169
CXCL3	6.3164	5.20405	303.935	4.26209e-08	0.000172169
BIRC3	6.53127	7.09642	291.416	5.09866e-08	0.000172169
RELB	3.25746	6.79545	250.31	9.72926e-08	0.000230413
NFKB2	3.18131	5.87599	247.335	1.02353e-07	0.000230413
SOD2	4.55977	8.66466	208.411	2.11069e-07	0.000407273
IFNGR2	2.19073	7.3852	172.45	4.67536e-07	0.000775
IRF1	3.10954	5.61335	168.232	5.18534e-07	0.000775
C1QTNF1	4.46799	6.15392	164.202	5.73777e-07	0.000775
TNFAIP3	4.51531	7.18985	153.708	7.55542e-07	0.000927737
CXCL8	8.98784	10.2785	142.031	1.04892e-06	0.00118065
CD83	5.56612	4.06163	136.76	1.22668e-06	0.00127452
IFNAR2	3.03152	6.39992	130.503	1.48843e-06	0.00143601
CCL2	6.51388	8.53237	124.436	1.81089e-06	0.00163065
POU2F2	2.47503	6.79694	120.696	2.05282e-06	0.00173297
IL32	4.97072	5.76487	117.992	2.25287e-06	0.00178997
GPR68	1.85971	5.69963	113.201	2.66963e-06	0.00193955
STAT5A	3.46618	5.23152	112.6	2.72832e-06	0.00193955
CXCL2	5.27791	3.49371	108.837	3.1346e-06	0.00211695
CFLAR	2.1362	7.95184	98.2992	4.74168e-06	0.0030498
ICAM1	6.51462	7.49092	95.3887	5.35468e-06	0.00328753
GFPT2	2.02189	5.94953	92.8265	5.97673e-06	0.00341194
ZC3H12A	2.62027	4.12042	92.4018	6.08825e-06	0.00341194
CXCL5	6.61247	4.70499	91.5665	6.31513e-06	0.00341194
BDNF	-2.18164	5.22554	87.2968	7.65161e-06	0.00397348
PDE4DIP	1.52227	5.73279	86.2292	8.03867e-06	0.00397348
VASN	-1.92553	6.32236	84.212	8.83793e-06	0.00397348
C15orf48	4.38832	4.89228	82.7611	9.47376e-06	0.00397348
CHST2	2.65679	5.33147	81.8764	9.88911e-06	0.00397348
TNFAIP8	2.77737	6.15984	81.6275	1.001e-05	0.00397348
HOXA10	-1.80038	4.60313	81.3975	1.01233e-05	0.00397348
WTAP	1.60333	6.26716	81.2663	1.01886e-05	0.00397348
NRP2	2.34804	7.6451	81.0875	1.02785e-05	0.00397348
SLC39A14	2.32676	7.58734	80.5685	1.0545e-05	0.00397348
EHD1	1.74642	8.62145	80.187	1.07463e-05	0.00397348
LIMD2	2.09816	4.46267	79.4679	1.11387e-05	0.00397348
AMPD3	4.23737	4.83539	79.3963	1.11788e-05	0.00397348
BDKRB1	2.23119	6.29056	78.6855	1.1586e-05	0.00399067
HBEGF	1.78701	6.45279	78.2939	1.18181e-05	0.00399067
FMNL3	1.60515	6.24125	77.4756	1.23218e-05	0.00405929
CD82	3.4485	5.6557	75.6617	1.3536e-05	0.00427787
NFKBIE	3.46728	4.23132	75.5453	1.36187e-05	0.00427787
NUAK2	2.72692	3.91534	72.8681	1.57077e-05	0.00473472
ITPR2	1.35698	5.44867	72.7902	1.57742e-05	0.00473472
DRAM1	1.82976	7.14956	71.5837	1.68493e-05	0.00484161
SLC38A2	-1.12949	8.33943	71.4965	1.69304e-05	0.00484161
CXCL1	5.71331	6.48328	71.2044	1.72057e-05	0.00484161
CSF1	2.6543	6.37643	70.4583	1.79343e-05	0.00494366
NFKB1	2.70166	7.6839	69.9576	1.84447e-05	0.00495928
MT2A	1.71408	12.4128	69.5424	1.88814e-05	0.00495928
TRIB1	1.99389	3.9948	69.3459	1.90925e-05	0.00495928
NAV2.AS6	2.82875	4.12798	68.0563	2.05525e-05	0.00523777
GBP4	4.71815	2.42506	67.1648	2.16424e-05	0.00541341
CDV3	1.45678	9.27979	66.2446	2.28429e-05	0.00555185
PHACTR1	2.1363	4.14508	66.002	2.31729e-05	0.00555185
CTSS	2.70159	3.52366	65.8167	2.3429e-05	0.00555185
PLK2	2.00078	7.09268	64.8594	2.48086e-05	0.0057774
ERN1	2.17681	3.83427	64.2292	2.57714e-05	0.00589991
NINJ1	2.92451	6.22896	63.1542	2.75222e-05	0.0061957
MAP3K5	2.62378	4.70678	61.462	3.05849e-05	0.0067723
NKX3.1	2.13215	6.2577	58.4969	3.70314e-05	0.00797032
CDK6	1.44039	8.56262	58.438	3.71755e-05	0.00797032
TNFAIP2	4.41406	8.56041	57.0476	4.07879e-05	0.00860815
RNF19B	2.98086	2.45799	56.6153	4.19982e-05	0.00872722
IER3	2.38577	9.56969	56.1921	4.32257e-05	0.00884622
TRAF1	5.55668	5.80527	54.5487	4.84324e-05	0.00976383
PIM3	1.97862	6.79929	54.0293	5.02366e-05	0.00995222
SQSTM1	1.28085	9.52306	53.6686	5.15381e-05	0.00995222
NAV3	1.66228	7.30888	53.6579	5.15773e-05	0.00995222
TNIP3	3.8312	3.89194	52.9799	5.41404e-05	0.0102996
PCDH18	-2.32376	5.7764	52.7627	5.49941e-05	0.0103167
SPRY2	1.08956	5.72731	52.5077	5.60182e-05	0.0103649
EGFR	1.25062	7.26881	52.2684	5.70005e-05	0.0104041
HECW2	2.15282	4.69632	52.074	5.7814e-05	0.0104119
BAG2	-1.49569	5.58976	51.8833	5.8626e-05	0.0104192
INHBA	2.53484	11.3122	51.2908	6.12396e-05	0.0107424
TNIP2	1.42122	5.59782	50.9997	6.25763e-05	0.0108361
TIFA	3.76858	4.58925	50.7782	6.36173e-05	0.0108769
JUNB	1.58668	7.08017	50.1148	6.68651e-05	0.0112893
IL1B	9.14344	6.20822	58.4854	7.15072e-05	0.0119241
BTN2A2	2.61034	3.24286	48.4134	7.61761e-05	0.0125477
CYLD	1.32694	6.35172	48.2277	7.72859e-05	0.0125771
SERPINB8	1.04833	5.56093	47.0876	8.45551e-05	0.0135963
PSME2	1.07712	6.41991	46.3895	8.94228e-05	0.0140578
SLC41A2	1.55395	4.5782	46.3779	8.95067e-05	0.0140578
CCL7	4.43798	4.13338	46.1317	9.1307e-05	0.0140881
SMOX	2.26774	4.4821	46.0672	9.1786e-05	0.0140881
ANKLE2	1.20029	7.08869	45.8547	9.33858e-05	0.0141726
ARHGAP31	0.960878	7.12848	45.5725	9.5564e-05	0.0143161
VPS37C	0.962544	5.59505	45.4599	9.64509e-05	0.0143161
ATP2B1	2.13544	9.64035	44.6046	0.000103527	0.0151993
KLF9	2.42609	4.06503	44.1011	0.000107991	0.0156842
TAPBP	1.21716	7.30186	43.1101	0.00011749	0.0168822
TFPI2	2.88992	8.23446	42.9045	0.000119587	0.0170028
SPSB1	1.66807	4.08243	42.6267	0.000122495	0.0170846
PTPN12	1.09774	6.75422	42.5936	0.000122847	0.0170846
CD70	4.55532	2.13995	42.2887	0.000126151	0.0170846
RASA2	1.46055	5.97032	42.2874	0.000126166	0.0170846
IFNAR1	1.06043	5.9994	42.2583	0.000126487	0.0170846
DGKH	1.50052	5.73748	42.0285	0.000129059	0.0172423
PLK3	1.44332	5.57863	41.8573	0.000131016	0.0172423
RNF24	0.912944	6.00493	41.8167	0.000131484	0.0172423
SAMD4A	0.973006	5.56474	41.624	0.000133742	0.017265
SMAD9	-1.39703	5.16641	41.5842	0.000134214	0.017265
MYO10	1.19675	9.25236	41.3939	0.000136499	0.0173933
BIRC2	1.38813	8.20272	41.0597	0.00014063	0.0176596
LAMC2	2.85043	4.44806	41.0142	0.000141204	0.0176596
GBP2	1.74651	5.42191	40.6398	0.00014604	0.0180969
SLC2A6	2.15683	5.10432	40.4847	0.000148103	0.0181786
TAP1	2.27249	6.01368	40.3048	0.00015054	0.0181786
NFKBIB	1.45029	5.23253	40.2905	0.000150737	0.0181786
IL4I1	4.9722	2.79212	39.8389	0.000157088	0.0187769
MEOX1	8.27835	0.895424	55.2062	0.000174372	0.0206601
RGS4	-1.7371	5.92614	38.3691	0.000180166	0.0211609
COL27A1	1.22038	6.86576	38.0941	0.000184937	0.0213911
BID	1.84901	4.98882	37.997	0.000186658	0.0213911
FYN	1.57955	6.28187	37.9848	0.000186877	0.0213911
MTSS1	4.28704	4.92965	37.873	0.000188886	0.0214394
EPHB3	-2.37141	3.2449	37.0781	0.000203966	0.022958
HOXA9	-1.43381	3.37424	36.1902	0.000222599	0.0248483
LRRC49	1.90028	3.11973	36.0983	0.000224646	0.0248713
SMAD3	0.907855	5.45768	35.7611	0.000232354	0.0255155
CCL5	8.38979	1.93597	49.4335	0.000243714	0.0265472
IRF2	1.5434	4.59427	35.1876	0.000246225	0.0266061
RELA	0.821643	7.18098	34.6754	0.000259485	0.0278146
PPARD	1.59613	5.77769	34.5993	0.000261528	0.0278146
PIK3CD	1.98414	6.17317	34.1861	0.000272981	0.0288059
SOX9	-2.10406	4.51133	34.0861	0.000275844	0.0288823
P3H2	2.07561	5.24929	33.9339	0.000280273	0.0291204
A4GALT	1.77734	4.89812	33.8087	0.000283982	0.0291325
NFKBIZ	1.96948	4.77427	33.7846	0.000284703	0.0291325
LBH	-2.73637	6.34963	33.5034	0.000293284	0.0295926
GBP1	2.00832	7.10923	33.4938	0.000293582	0.0295926
SDC4	0.952256	8.22177	33.2834	0.000300219	0.0300273
MSC	2.35687	5.4762	33.2174	0.00030234	0.0300273
NR2F2	-1.24689	7.13575	33.133	0.000305077	0.0300779
NPAS2	2.67604	4.53013	32.8949	0.000312968	0.0306323
ITPR3	0.906596	5.79144	32.6948	0.000319791	0.0310018
LIF	4.42715	3.82239	32.59	0.000323439	0.0310018
TRIM25	1.3309	6.60052	32.5846	0.000323629	0.0310018
CANT1	0.791527	5.88815	32.2592	0.000335295	0.0318931
PTX3	4.34062	10.2957	32.0057	0.000344743	0.0325625
S1PR1	-1.71218	3.34725	31.8784	0.00034961	0.0327929
OTUD4	1.14995	5.73472	31.6895	0.000356992	0.0329062
ZFHX4	-1.15067	4.74144	31.6749	0.000357569	0.0329062
SAMD11	-1.93581	6.86099	31.6514	0.000358503	0.0329062
CLDN1	3.23584	2.82771	31.5695	0.000361778	0.0329062
DDX58	1.96535	4.07829	31.4576	0.000366313	0.0329062
SQOR	1.55162	5.4569	31.4192	0.000367888	0.0329062
TRIM47	4.10019	3.41421	31.3367	0.000371292	0.0329062
DLG1	0.77166	6.22915	31.3005	0.0003728	0.0329062
RAPH1	0.997961	5.99895	31.2772	0.000373776	0.0329062
SUSD6	1.63039	5.5823	31.2437	0.00037518	0.0329062
B4GALT5	1.12991	6.16041	31.1581	0.000378805	0.0330098
PNRC1	1.32351	5.33485	30.8831	0.000390734	0.0338311
ACOX1	0.955893	6.14371	30.5643	0.000405151	0.0348558
SH3PXD2B	0.937672	6.3118	30.4879	0.000408702	0.0349388
PML	1.00896	6.06357	30.4148	0.000412137	0.0350109
PTGES	2.48542	7.01251	30.2804	0.000418542	0.0351768
ID1	-1.69923	7.83427	30.1941	0.00042272	0.0351768
WWC1	2.10407	4.25814	30.139	0.000425416	0.0351768
FRMD4A	0.924674	6.36765	30.1357	0.000425576	0.0351768
TRIP10	0.809825	5.57227	30.0478	0.000429925	0.0351768
INHBB	-1.49427	3.49691	30.0336	0.000430628	0.0351768
RFX5	1.51596	3.45626	29.9997	0.000432321	0.0351768
TGFA	2.48361	5.63668	29.7483	0.000445142	0.0360032
IFIH1	3.20899	2.65061	29.5749	0.000454253	0.0365214
SSTR1	-2.34456	3.45175	29.3386	0.00046705	0.0371093
SRPK1	1.1189	6.36001	29.301	0.000469123	0.0371093
UXS1	1.07289	7.09453	29.2887	0.000469808	0.0371093
MLLT6	1.22058	5.0556	29.2375	0.000472655	0.0371172
ENO3	4.26812	3.95377	29.0868	0.000481171	0.03753
RUNX1T1	-1.45344	6.05711	29.0258	0.000484673	0.03753
NUP62	0.968655	6.2354	28.989	0.000486801	0.03753
CLEC2D	1.73082	2.59769	28.9507	0.000489027	0.03753
BASP1	0.852747	9.35571	28.8483	0.000495034	0.0377764
RHOG	0.746884	6.93552	28.6359	0.0005078	0.0385329
LDHAP1	5.42667	1.57747	28.4524	0.000519156	0.0389033
NPR3	-2.32306	5.67014	28.3934	0.000522874	0.0389033
ARID5B	-1.36864	6.62585	28.3047	0.000528521	0.0389033
PYGM	10.3967	2.66946	32.1078	0.000530103	0.0389033
TRAF3	0.943668	5.28146	28.2535	0.000531818	0.0389033
CXXC5	-0.844434	6.83615	28.2097	0.000534657	0.0389033
SH3BP5	-0.900585	5.78802	28.1755	0.000536883	0.0389033
GADD45A	1.24727	7.04691	28.1699	0.00053725	0.0389033
TNFAIP8L3	-1.93685	3.61954	28.1493	0.000538604	0.0389033
MAGI1	-1.08426	5.49917	28.0194	0.000547207	0.0393145
RTL10	-1.36805	4.75728	27.8973	0.000555458	0.0394893
SERPINB2	4.93991	7.38046	27.8968	0.000555488	0.0394893
FOS	-2.28949	4.14131	27.7664	0.000564467	0.0399176
TRAF2	1.44171	3.1572	27.7237	0.000567447	0.0399193
KLF3	1.21879	6.6091	27.6637	0.000571659	0.0400072
NR4A3	4.89311	3.13623	27.5179	0.000582074	0.0405262
ZNFX1	0.89935	7.68763	27.3646	0.000593272	0.0410074
SHB	0.853747	5.00897	27.3405	0.000595058	0.0410074
TTN	3.78159	4.7423	27.2243	0.000603751	0.0413953
SLC2A1	0.986335	6.01896	27.0274	0.000618852	0.0422163
HOXC6	-1.04933	6.41521	26.9259	0.000626812	0.0425445
FAM107B	1.43909	5.33693	26.8606	0.000632009	0.0426827
RIN1	-1.11169	4.56983	26.6207	0.000651535	0.0437825
APBA3	1.28454	3.93865	26.4531	0.00066562	0.0444418
MIR155HG	1.9286	2.66562	26.3695	0.000672786	0.0444418
DAXX	0.996013	5.91066	26.3533	0.00067418	0.0444418
CHDH	3.11938	1.46134	26.3495	0.000674508	0.0444418
IRX5	-1.89167	4.73983	26.2009	0.000687523	0.0450795
SLC11A2	1.00946	5.4145	26.1009	0.000696453	0.0454375
SOX12	-1.52957	4.3623	26.0029	0.00070535	0.0454375
CARMN	-1.65447	3.9682	25.9969	0.000705897	0.0454375
BCL2A1	5.46245	4.67988	25.991	0.000706439	0.0454375
MYLPF	3.5981	3.46502	25.9181	0.000713152	0.0455719
ESM1	2.89176	5.93623	25.8953	0.000715276	0.0455719
TNNC2	5.21435	4.28115	25.6212	0.000741343	0.0470109
ZNF697	1.71635	4.54124	25.5467	0.000748631	0.0472512
TANC1	1.31126	4.92143	25.4302	0.000760194	0.0477579
DTX3L	1.38306	5.32419	25.3899	0.00076425	0.0477904
WNT9A	-3.46732	1.76417	25.2406	0.000779509	0.0479571
MYBPC1	8.22001	0.738191	28.3824	0.000782826	0.0479571
RASSF8	0.851388	6.68693	25.2081	0.000782877	0.0479571
FAM110A	1.44237	3.27184	25.2069	0.000783	0.0479571
CASQ1	5.55233	1.74485	25.1909	0.000784668	0.0479571
SLC25A37	0.903595	7.41867	24.9065	0.000815017	0.0495876

## Sheet: commonDEG_pos
ACOX1
AMPD3
ANKLE2
ARHGAP31
ATP2B1
B4GALT5
BASP1
BCL2A1
BDKRB1
BID
BIRC2
BIRC3
BTN2A2
C15orf48
C1QTNF1
CCL2
CCL5
CCL7
CD70
CD82
CD83
CDK6
CDV3
CFLAR
CHST2
CLEC2D
COL27A1
CSF1
CTSS
CXCL1
CXCL2
CXCL3
CXCL5
CXCL8
CYLD
DDX58
DLG1
DRAM1
EGFR
EHD1
ERN1
ESM1
FAM107B
FAM110A
FMNL3
FRMD4A
FYN
GADD45A
GBP1
GBP2
GBP4
GFPT2
GPR68
HBEGF
HECW2
ICAM1
IER3
IFIH1
IFNAR1
IFNAR2
IFNGR2
IL1B
IL32
IL4I1
INHBA
IRF1
IRF2
ITPR2
ITPR3
JUNB
KLF9
LAMC2
LIF
LRRC49
MAP3K5
MIR155HG
MSC
MT2A
MTSS1
MYO10
NAV2.AS6
NAV3
NFKB1
NFKB2
NFKBIA
NFKBIB
NFKBIE
NFKBIZ
NINJ1
NKX3.1
NR4A3
NRP2
NUAK2
OTUD4
P3H2
PDE4DIP
PHACTR1
PIK3CD
PIM3
PLK2
PLK3
PML
PNRC1
POU2F2
PPARD
PSME2
PTGES
PTX3
RASA2
RASSF8
RELB
RFX5
RHOG
RNF19B
RNF24
SAMD4A
SDC4
SERPINB2
SERPINB8
SH3PXD2B
SHB
SLC11A2
SLC25A37
SLC2A1
SLC2A6
SLC39A14
SLC41A2
SMAD3
SMOX
SOD2
SPRY2
SPSB1
SQOR
SQSTM1
SRPK1
STAT5A
SUSD6
TANC1
TAP1
TFPI2
TGFA
TIFA
TNFAIP2
TNFAIP3
TNFAIP8
TNIP1
TNIP2
TNIP3
TRAF1
TRAF3
TRIB1
TRIM25
TRIM47
TRIP10
UXS1
VPS37C
WTAP
WWC1
ZC3H12A

## Sheet: commonDEG_neg
SLC38A2
NR2F2
SOX9
BAG2
RGS4
MAGI1
IRX5
CARMN
S1PR1
TNFAIP8L3
PCDH18
VASN
HOXA10
BDNF
SAMD11
LBH
ARID5B
EPHB3
RIN1
HOXC6
HOXA9
SMAD9
SH3BP5
WNT9A

## Sheet: WT_exclusive_pos
AMIGO2
IL7R
RAP2C
IL6
DUSP6
TNFRSF10B
GCH1
TAB2
PANX1
MAFF
BTG3
S1PR3
FOSL2
RIPK2
RNF145
TMEM217
LUM
PTPRE
PBX4
EMP2
LYPD3
TNFAIP1
YPEL2
NBPF12
PTPN2
MID1
TGFBR2
NUMB
CEMIP2
MCC
PRDM1
PRDM8
RAB8B
FLT1
UGCG
X.17116
NOTCH2
LHFPL2
TBX3
FAM117A
EREG
HTR1F
CD44
MAST4
MARCKSL1
TCIM
STK4
NFE2L2
SGTB
BMT2
WWC2
IL15
SLC35G1
ATP2B1.AS1
CEP350
FGF2
ABR
LRRC8C
EVA1A
RRAD
ZNF217
PPIF
ROBO1
APLF
MYPOP
PID1
ZNRF1
SHFL
SEPTIN8
ELOA
IKZF2
HS3ST3B1
GRAMD1A
IL34
DBI
THAP2
NECAP2
HIVEP2
MINPP1
NEDD9

## Sheet: WT_exclusive_neg
HOXC9
JADE1
NEAT1
ZBTB4
FHOD1
POLR1G
HRCT1
ARL4D
FHL2
MIR503HG
TUFT1
ERF
NAV1
LMOD1
LIMK2
PPP1R3C
MTSS2
STK17A
EFR3B
NEXN
ZNF703
TNK2
GCNT1
PPP1R12A
AHNAK2
TRAF5
FOXD1
BICD1
CPEB1
TNRC6B
OSBPL3
RAB23
TCF7L2
PFKP
MAGI3
DVL1
STK38L
GATA2
EPS8
X.3610
AVPI1
ATOH8

## Sheet: PMM2_exclusive_pos
LIMD2
TAPBP
PTPN12
DGKH
MEOX1
RELA
A4GALT
NPAS2
CANT1
CLDN1
RAPH1
MLLT6
ENO3
NUP62
LDHAP1
PYGM
TRAF2
KLF3
ZNFX1
TTN
APBA3
DAXX
CHDH
MYLPF
TNNC2
ZNF697
DTX3L
MYBPC1
CASQ1

## Sheet: PMM2_exclusive_neg
ZFHX4
ID1
INHBB
SSTR1
RUNX1T1
NPR3
CXXC5
RTL10
FOS
SOX12
