# Supplementary material for: Immunopathology in PMM2-CDG: Defective glycosylation impact in the TNFα -TNFR1 signalling pathway
Source: Front Immunol. 2025 Sep 18;16:1655354. doi: 10.3389/fimmu.2025.1655354 (PMC12488661; doi:10.3389/fimmu.2025.1655354)
Supplement: Supplementary Table 4 — Enriched gene ontology (GO) terms common between WT and PMM2-CDG stimulated fibroblast [file Table4.xlsx]

## Sheet: up_Molecular Function
Category	ID	Name	Source	p-value	q-value Bonferroni	q-value FDR B&H	q-value FDR B&Y	Hit Count in Query List	Hit Count in Genome_WT	Hit in Query List_WT	Hit Count in Query List_PMM2CDG	Hit Count in Genome_PMM2CDG	Hit in Query List_PMM2CDG	Hit Count Difference ( 0 = Equal, 1 = Different)
GO: Molecular Function	GO:0001216	DNA-binding transcription activator activity		0.002145	1	0.02667	0.19	16	371	HIVEP2,IRF1,IRF2,STAT5A,JUNB,NFE2L2,KLF9,NFKB1,NFKB2,MAFF,FOSL2,POU2F2,NR4A3,RELB,RFX5,SMAD3	14	371	IRF1,POU2F2,IRF2,NR4A3,RELA,RELB,RFX5,STAT5A,MEOX1,JUNB,KLF9,NFKB1,NFKB2,SMAD3	1
GO: Molecular Function	GO:0001223	transcription coactivator binding		0.000737	0.5129	0.01549	0.1104	4	22	NFKB1,NR4A3,PPARD,SMAD3	5	22	NR4A3,RELA,PPARD,NFKB1,SMAD3	1
GO: Molecular Function	GO:0001228	DNA-binding transcription activator activity, RNA polymerase II-specific		0.001923	1	0.02481	0.1767	16	367	HIVEP2,IRF1,IRF2,STAT5A,JUNB,NFE2L2,KLF9,NFKB1,NFKB2,MAFF,FOSL2,POU2F2,NR4A3,RELB,RFX5,SMAD3	14	367	IRF1,POU2F2,IRF2,NR4A3,RELA,RELB,RFX5,STAT5A,MEOX1,JUNB,KLF9,NFKB1,NFKB2,SMAD3	1
GO: Molecular Function	GO:0001664	G protein-coupled receptor binding		0.00301	1	0.03434	0.2446	9	155	CCL2,CCL5,CCL7,CXCL5,CXCL1,CXCL2,CXCL3,FYN,CXCL8	9	155	CXCL1,CXCL2,CXCL3,CCL2,CCL5,CCL7,CXCL5,FYN,CXCL8	1
GO: Molecular Function	GO:0002020	protease binding		0.0002971	0.2068	0.008616	0.06137	13	218	RIPK2,PANX1,BCL2A1,TNFRSF10B,CFLAR,SERPINB8,TNFAIP8,TFPI2,BIRC2,BIRC3,SERPINB2,CD70,TNFAIP3	11	218	TFPI2,BIRC2,BIRC3,BCL2A1,TTN,CFLAR,SERPINB8,SERPINB2,CD70,TNFAIP3,TNFAIP8	1
GO: Molecular Function	GO:0004672	protein kinase activity		0.005012	1	0.04913	0.35	21	593	SPRY2,PLK2,ERN1,RIPK2,SRPK1,MAP3K5,NRP2,STK4,MAST4,SQSTM1,CCL2,CCL5,PLK3,FLT1,NUAK2,TGFBR2,PIM3,EGFR,FYN,TRIB1,CDK6	18	593	SPRY2,PLK2,ERN1,SRPK1,DAXX,TTN,MAP3K5,NRP2,NUAK2,PIM3,EGFR,SQSTM1,CCL2,CCL5,FYN,TRIB1,PLK3,CDK6	1
GO: Molecular Function	GO:0004866	endopeptidase inhibitor activity		0.0009815	0.6831	0.01719	0.1225	7	82	BCL2A1,SERPINB8,TNFAIP8,TFPI2,BIRC2,BIRC3,SERPINB2	7	82	TFPI2,BIRC2,BIRC3,BCL2A1,SERPINB8,SERPINB2,TNFAIP8	1
GO: Molecular Function	GO:0004869	cysteine-type endopeptidase inhibitor activity		0.002449	1	0.02938	0.2093	4	30	BCL2A1,TNFAIP8,BIRC2,BIRC3	4	30	BIRC2,BIRC3,BCL2A1,TNFAIP8	1
GO: Molecular Function	GO:0004904	interferon receptor activity		6.785e-05	0.04723	0.002624	0.01869	3	5	IFNAR1,IFNAR2,IFNGR2	3	5	IFNAR1,IFNAR2,IFNGR2	0
GO: Molecular Function	GO:0004905	type I interferon receptor activity		0.0003742	0.2604	0.009301	0.06625	2	2	IFNAR1,IFNAR2	2	2	IFNAR1,IFNAR2	0
GO: Molecular Function	GO:0005102	signaling receptor binding		4.293e-10	2.988e-07	5.975e-08	4.256e-07	51	1057	IL34,IL15,TRAF1,IL32,TRAF3,EREG,TRIM25,ERN1,INHBA,RAB8B,TCIM,MTSS1,RIPK2,PANX1,DBI,BID,CFLAR,PTPN2,BTN2A2,SQSTM1,FGF2,CCL2,DLG1,CCL5,CCL7,CXCL5,TAP1,NOTCH2,HBEGF,ICAM1,ESM1,NR4A3,LAMC2,CXCL1,CXCL2,CXCL3,S1PR3,TGFA,TGFBR2,LIF,CSF1,EGFR,CD44,CLEC2D,CD70,EMP2,IL1B,FYN,IL6,CXCL8,SMAD3	39	1057	TRAF1,TRAF2,IL32,TRAF3,TRIM25,ERN1,INHBA,HBEGF,ICAM1,MTSS1,ESM1,NR4A3,LAMC2,DAXX,NUP62,CXCL1,CXCL2,CXCL3,BID,TGFA,CFLAR,LIF,BTN2A2,CSF1,EGFR,SQSTM1,CLEC2D,CD70,CCL2,DLG1,CCL5,CCL7,IL1B,CXCL5,FYN,TAP1,TAPBP,CXCL8,SMAD3	1
GO: Molecular Function	GO:0005125	cytokine activity		7.098e-14	4.94e-11	4.94e-11	3.519e-10	18	90	IL34,IL15,IL32,INHBA,FGF2,CCL2,CCL5,CCL7,CXCL5,CXCL1,CXCL2,CXCL3,LIF,CSF1,CD70,IL1B,IL6,CXCL8	14	90	IL32,INHBA,CXCL1,CXCL2,CXCL3,LIF,CSF1,CD70,CCL2,CCL5,CCL7,IL1B,CXCL5,CXCL8	1
GO: Molecular Function	GO:0005126	cytokine receptor binding		7.75e-13	5.394e-10	2.697e-10	1.921e-09	22	166	IL34,IL15,TRAF1,TRAF3,BID,CFLAR,CCL2,CCL5,CCL7,CXCL5,CXCL1,CXCL2,CXCL3,TGFBR2,LIF,CSF1,CD44,CD70,IL1B,IL6,CXCL8,SMAD3	18	166	TRAF1,TRAF2,TRAF3,CXCL1,CXCL2,CXCL3,BID,CFLAR,LIF,CSF1,CD70,CCL2,CCL5,CCL7,IL1B,CXCL5,CXCL8,SMAD3	1
GO: Molecular Function	GO:0005153	interleukin-8 receptor binding		5.078e-08	3.534e-05	3.927e-06	2.797e-05	5	7	CXCL5,CXCL1,CXCL2,CXCL3,CXCL8	5	7	CXCL1,CXCL2,CXCL3,CXCL5,CXCL8	1
GO: Molecular Function	GO:0005220	inositol 1,4,5-trisphosphate-sensitive calcium-release channel activity		0.001087	0.7565	0.01719	0.1225	2	3	ITPR2,ITPR3	2	3	ITPR2,ITPR3	0
GO: Molecular Function	GO:0005381	iron ion transmembrane transporter activity		0.0005383	0.3747	0.01249	0.08897	3	9	SLC25A37,SLC11A2,SLC39A14	3	9	SLC11A2,SLC25A37,SLC39A14	1
GO: Molecular Function	GO:0008009	chemokine activity		6.045e-10	4.207e-07	7.012e-08	4.995e-07	8	18	CCL2,CCL5,CCL7,CXCL5,CXCL1,CXCL2,CXCL3,CXCL8	8	18	CXCL1,CXCL2,CXCL3,CCL2,CCL5,CCL7,CXCL5,CXCL8	1
GO: Molecular Function	GO:0008083	growth factor activity		4.904e-07	0.0003413	3.103e-05	0.000221	11	83	IL34,EREG,INHBA,FGF2,HBEGF,CXCL1,CXCL2,TGFA,LIF,CSF1,IL6	7	83	INHBA,HBEGF,CXCL1,CXCL2,TGFA,LIF,CSF1	1
GO: Molecular Function	GO:0008201	heparin binding		0.004502	1	0.04557	0.3246	7	107	NRP2,FGF2,CCL2,CCL5,CCL7,HBEGF,LAMC2	6	107	HBEGF,LAMC2,NRP2,CCL2,CCL5,CCL7	1
GO: Molecular Function	GO:0008234	cysteine-type peptidase activity		0.001031	0.7177	0.01719	0.1225	10	160	CYLD,BCL2A1,CFLAR,TNFAIP8,BIRC2,BIRC3,RFX5,OTUD4,TNFAIP3,CTSS	10	160	CYLD,BIRC2,BIRC3,BCL2A1,RFX5,CFLAR,OTUD4,TNFAIP3,TNFAIP8,CTSS	1
GO: Molecular Function	GO:0015086	cadmium ion transmembrane transporter activity		0.001087	0.7565	0.01719	0.1225	2	3	SLC11A2,SLC39A14	2	3	SLC11A2,SLC39A14	0
GO: Molecular Function	GO:0015093	ferrous iron transmembrane transporter activity		0.001087	0.7565	0.01719	0.1225	2	3	SLC11A2,SLC39A14	2	3	SLC11A2,SLC39A14	0
GO: Molecular Function	GO:0016647	oxidoreductase activity, acting on the CH-NH group of donors, oxygen as acceptor		0.001087	0.7565	0.01719	0.1225	2	3	SMOX,IL4I1	2	3	SMOX,IL4I1	0
GO: Molecular Function	GO:0019900	kinase binding		0.0001696	0.1181	0.005622	0.04004	30	772	CYLD,SPRY2,TRAF3,TNIP1,GCH1,GADD45A,MAP3K5,NEDD9,STK4,PTPN2,WWC2,SQSTM1,DLG1,CCL5,SDC4,WWC1,TNIP2,DUSP6,NR4A3,RELB,SLC2A1,IFNAR2,RHOG,TGFBR2,EGFR,CD44,TNFAIP3,EMP2,TRIB1,SMAD3	26	772	CYLD,SPRY2,TRAF2,TRAF3,TNIP2,NR4A3,TNIP1,DAXX,DGKH,RELA,RELB,TTN,GADD45A,SLC2A1,MAP3K5,IFNAR2,RHOG,EGFR,SQSTM1,DLG1,CCL5,TNFAIP3,TRIB1,SDC4,WWC1,SMAD3	1
GO: Molecular Function	GO:0019901	protein kinase binding		0.001814	1	0.02428	0.173	25	695	CYLD,SPRY2,TRAF3,TNIP1,GCH1,MAP3K5,NEDD9,STK4,PTPN2,SQSTM1,DLG1,CCL5,SDC4,TNIP2,DUSP6,NR4A3,RELB,IFNAR2,RHOG,TGFBR2,EGFR,CD44,EMP2,TRIB1,SMAD3	21	695	CYLD,SPRY2,TRAF2,TRAF3,TNIP2,NR4A3,TNIP1,DAXX,RELA,RELB,TTN,MAP3K5,IFNAR2,RHOG,EGFR,SQSTM1,DLG1,CCL5,TRIB1,SDC4,SMAD3	1
GO: Molecular Function	GO:0019955	cytokine binding		2.763e-05	0.01923	0.001282	0.009132	10	103	GBP1,NRP2,FGF2,IFNAR1,IFNAR2,IFNGR2,TGFBR2,CD44,IL1B,IL7R	7	103	TRAF2,GBP1,NRP2,IFNAR1,IFNAR2,IFNGR2,IL1B	1
GO: Molecular Function	GO:0019961	interferon binding		0.0001338	0.09311	0.004656	0.03316	3	6	IFNAR1,IFNAR2,IFNGR2	3	6	IFNAR1,IFNAR2,IFNGR2	0
GO: Molecular Function	GO:0019962	type I interferon binding		0.0003742	0.2604	0.009301	0.06625	2	2	IFNAR1,IFNAR2	2	2	IFNAR1,IFNAR2	0
GO: Molecular Function	GO:0030414	peptidase inhibitor activity		0.0013	0.9051	0.01926	0.1372	7	86	BCL2A1,SERPINB8,TNFAIP8,TFPI2,BIRC2,BIRC3,SERPINB2	7	86	TFPI2,BIRC2,BIRC3,BCL2A1,SERPINB8,SERPINB2,TNFAIP8	1
GO: Molecular Function	GO:0030545	signaling receptor regulator activity		1.158e-09	8.057e-07	1.151e-07	8.199e-07	21	218	IL34,IL15,IL32,EREG,INHBA,FGF2,CCL2,CCL5,CCL7,CXCL5,HBEGF,CXCL1,CXCL2,CXCL3,TGFA,LIF,CSF1,CD70,IL1B,IL6,CXCL8	16	218	IL32,INHBA,HBEGF,CXCL1,CXCL2,CXCL3,TGFA,LIF,CSF1,CD70,CCL2,CCL5,CCL7,IL1B,CXCL5,CXCL8	1
GO: Molecular Function	GO:0030546	signaling receptor activator activity		1.763e-10	1.227e-07	3.068e-08	2.185e-07	21	197	IL34,IL15,IL32,EREG,INHBA,FGF2,CCL2,CCL5,CCL7,CXCL5,HBEGF,CXCL1,CXCL2,CXCL3,TGFA,LIF,CSF1,CD70,IL1B,IL6,CXCL8	16	197	IL32,INHBA,HBEGF,CXCL1,CXCL2,CXCL3,TGFA,LIF,CSF1,CD70,CCL2,CCL5,CCL7,IL1B,CXCL5,CXCL8	1
GO: Molecular Function	GO:0031593	polyubiquitin modification-dependent protein binding		0.0002929	0.2039	0.008616	0.06137	6	48	TNIP3,TAB2,TNIP1,SQSTM1,TNIP2,TNFAIP3	5	48	TNIP2,TNIP3,TNIP1,SQSTM1,TNFAIP3	1
GO: Molecular Function	GO:0031726	CCR1 chemokine receptor binding		0.0001338	0.09311	0.004656	0.03316	3	6	CCL2,CCL5,CCL7	3	6	CCL2,CCL5,CCL7	0
GO: Molecular Function	GO:0031727	CCR2 chemokine receptor binding		0.001087	0.7565	0.01719	0.1225	2	3	CCL2,CCL7	2	3	CCL2,CCL7	0
GO: Molecular Function	GO:0031729	CCR4 chemokine receptor binding		6.785e-05	0.04723	0.002624	0.01869	3	5	CCL2,CCL5,CCL7	3	5	CCL2,CCL5,CCL7	0
GO: Molecular Function	GO:0031730	CCR5 chemokine receptor binding		0.0007582	0.5277	0.01549	0.1104	3	10	CCL2,CCL5,CCL7	3	10	CCL2,CCL5,CCL7	0
GO: Molecular Function	GO:0032182	ubiquitin-like protein binding		0.003092	1	0.03472	0.2473	7	100	RNF19B,TAB2,SQSTM1,PML,BIRC2,TNFAIP3,SMAD3	7	100	RNF19B,BIRC2,NUP62,SQSTM1,TNFAIP3,SMAD3,PML	1
GO: Molecular Function	GO:0032813	tumor necrosis factor receptor superfamily binding		0.001189	0.8277	0.01839	0.131	5	42	TRAF1,TRAF3,BID,CFLAR,CD70	6	42	TRAF1,TRAF2,TRAF3,BID,CFLAR,CD70	1
GO: Molecular Function	GO:0033300	dehydroascorbic acid transmembrane transporter activity		0.003531	1	0.03781	0.2694	2	5	SLC2A1,SLC2A6	2	5	SLC2A1,SLC2A6	0
GO: Molecular Function	GO:0042379	chemokine receptor binding		4.941e-08	3.439e-05	3.927e-06	2.797e-05	8	29	CCL2,CCL5,CCL7,CXCL5,CXCL1,CXCL2,CXCL3,CXCL8	8	29	CXCL1,CXCL2,CXCL3,CCL2,CCL5,CCL7,CXCL5,CXCL8	1
GO: Molecular Function	GO:0042803	protein homodimerization activity		0.0007792	0.5423	0.01549	0.1104	22	544	ERN1,ACOX1,RIPK2,GBP1,GBP2,GCH1,BCL2A1,GADD45A,MAP3K5,STK4,GBP4,MID1,CCL5,TAP1,PML,UXS1,SGTB,NR4A3,TGFBR2,CSF1,CLEC2D,SMAD3	20	544	UXS1,ERN1,ACOX1,GBP1,GBP2,NR4A3,DAXX,DGKH,RELA,BCL2A1,GADD45A,MAP3K5,CSF1,GBP4,CANT1,CLEC2D,CCL5,TAP1,SMAD3,PML	1
GO: Molecular Function	GO:0043027	cysteine-type endopeptidase inhibitor activity involved in apoptotic process		0.0002007	0.1397	0.00635	0.04523	4	16	BCL2A1,TNFAIP8,BIRC2,BIRC3	4	16	BIRC2,BIRC3,BCL2A1,TNFAIP8	1
GO: Molecular Function	GO:0043028	cysteine-type endopeptidase regulator activity involved in apoptotic process		0.0007467	0.5197	0.01549	0.1104	5	38	BCL2A1,TNFRSF10B,TNFAIP8,BIRC2,BIRC3	4	38	BIRC2,BIRC3,BCL2A1,TNFAIP8	1
GO: Molecular Function	GO:0043130	ubiquitin binding		0.004873	1	0.04845	0.3451	6	82	RNF19B,TAB2,SQSTM1,BIRC2,TNFAIP3,SMAD3	6	82	RNF19B,BIRC2,NUP62,SQSTM1,TNFAIP3,SMAD3	1
GO: Molecular Function	GO:0044877	protein-containing complex binding		0.002931	1	0.034	0.2422	37	1212	PLK2,INHBA,SHFL,MYO10,MTSS1,GBP1,PANX1,GCH1,MARCKSL1,BCL2A1,ITPR3,CFLAR,IFIH1,PTPN2,SQSTM1,PTX3,NFKB1,NFKBIA,FGF2,C1QTNF1,TAP1,SLC11A2,ICAM1,BIRC2,BIRC3,ESM1,S1PR3,FMNL3,TGFBR2,EGFR,CD44,LUM,EMP2,IL1B,FYN,CTSS,SMAD3	34	1212	PLK2,TRAF2,SLC11A2,INHBA,MYO10,ICAM1,MTSS1,BIRC2,GBP1,BIRC3,ESM1,RELA,NUP62,BCL2A1,TTN,ITPR3,FMNL3,CFLAR,IFIH1,EGFR,SQSTM1,PTX3,NFKB1,NFKBIA,MLLT6,C1QTNF1,TNNC2,IL1B,FYN,TAP1,ENO3,TAPBP,CTSS,SMAD3	1
GO: Molecular Function	GO:0045236	CXCR chemokine receptor binding		2.952e-07	0.0002055	2.055e-05	0.0001464	5	9	CXCL5,CXCL1,CXCL2,CXCL3,CXCL8	5	9	CXCL1,CXCL2,CXCL3,CXCL5,CXCL8	1
GO: Molecular Function	GO:0046592	polyamine oxidase activity		0.001087	0.7565	0.01719	0.1225	2	3	SMOX,IL4I1	2	3	SMOX,IL4I1	0
GO: Molecular Function	GO:0046870	cadmium ion binding		0.003531	1	0.03781	0.2694	2	5	SLC11A2,MT2A	2	5	SLC11A2,MT2A	0
GO: Molecular Function	GO:0046983	protein dimerization activity		0.004517	1	0.04557	0.3246	26	785	MSC,ERN1,ACOX1,RIPK2,GBP1,GBP2,GCH1,BCL2A1,GADD45A,MAP3K5,STK4,IFIH1,GBP4,NFE2L2,MID1,CCL5,MAFF,TAP1,PML,UXS1,SGTB,NR4A3,TGFBR2,CSF1,CLEC2D,SMAD3	23	785	UXS1,MSC,ERN1,ACOX1,GBP1,GBP2,NR4A3,DAXX,DGKH,RELA,BCL2A1,GADD45A,MAP3K5,IFIH1,CSF1,GBP4,CANT1,CLEC2D,CCL5,TAP1,SMAD3,PML,NPAS2	1
GO: Molecular Function	GO:0048018	receptor ligand activity		1.32e-10	9.189e-08	3.063e-08	2.182e-07	21	194	IL34,IL15,IL32,EREG,INHBA,FGF2,CCL2,CCL5,CCL7,CXCL5,HBEGF,CXCL1,CXCL2,CXCL3,TGFA,LIF,CSF1,CD70,IL1B,IL6,CXCL8	16	194	IL32,INHBA,HBEGF,CXCL1,CXCL2,CXCL3,TGFA,LIF,CSF1,CD70,CCL2,CCL5,CCL7,IL1B,CXCL5,CXCL8	1
GO: Molecular Function	GO:0048020	CCR chemokine receptor binding		0.002678	1	0.03159	0.225	3	15	CCL2,CCL5,CCL7	3	15	CCL2,CCL5,CCL7	0
GO: Molecular Function	GO:0051059	NF-kappaB binding		0.004341	1	0.0451	0.3213	4	35	NFKBIA,NFKBIB,NOTCH2,PPARD	4	35	RELA,PPARD,NFKBIA,NFKBIB	1
GO: Molecular Function	GO:0055056	D-glucose transmembrane transporter activity		0.003531	1	0.03781	0.2694	2	5	SLC2A1,SLC2A6	2	5	SLC2A1,SLC2A6	0
GO: Molecular Function	GO:0061134	peptidase regulator activity		0.0008421	0.5861	0.01628	0.116	9	129	BCL2A1,TNFRSF10B,CFLAR,SERPINB8,TNFAIP8,TFPI2,BIRC2,BIRC3,SERPINB2	8	129	TFPI2,BIRC2,BIRC3,BCL2A1,CFLAR,SERPINB8,SERPINB2,TNFAIP8	1
GO: Molecular Function	GO:0061135	endopeptidase regulator activity		0.001925	1	0.02481	0.1767	7	92	BCL2A1,SERPINB8,TNFAIP8,TFPI2,BIRC2,BIRC3,SERPINB2	7	92	TFPI2,BIRC2,BIRC3,BCL2A1,SERPINB8,SERPINB2,TNFAIP8	1
GO: Molecular Function	GO:0061578	Lys63-specific deubiquitinase activity		0.001351	0.9403	0.01959	0.1395	3	12	CYLD,OTUD4,TNFAIP3	3	12	CYLD,OTUD4,TNFAIP3	0
GO: Molecular Function	GO:0070530	K63-linked polyubiquitin modification-dependent protein binding		0.0005031	0.3501	0.01207	0.086	4	20	TAB2,SQSTM1,TNIP2,TNFAIP3	3	20	TNIP2,SQSTM1,TNFAIP3	1
GO: Molecular Function	GO:0070851	growth factor receptor binding		2.132e-05	0.01484	0.00106	0.007549	10	100	EREG,ERN1,FGF2,HBEGF,ESM1,TGFA,CD44,IL1B,FYN,IL6	6	100	ERN1,HBEGF,ESM1,TGFA,IL1B,FYN	1
GO: Molecular Function	GO:0098770	FBXO family protein binding		0.0003742	0.2604	0.009301	0.06625	2	2	BIRC2,CDK6	2	2	BIRC2,CDK6	0

## Sheet: up_Biological Process
Category	ID	Name	Source	p-value	q-value Bonferroni	q-value FDR B&H	q-value FDR B&Y	Hit Count in Query List	Hit Count in Genome_WT	Hit in Query List_Control	Hit Count in Query List_PMM2CDG	Hit Count in Genome_PMM2CDG	Hit in Query List_PMM2CDG	Hit Count Difference ( 0 = Equal, 1 = Different)
GO: Biological Process	GO:0000082	G1/S transition of mitotic cell cycle		0.01014	1	0.0497	0.4525	11	253	PLK2,INHBA,GADD45A,BID,BTN2A2,CCL2,DLG1,PLK3,PML,EGFR,CDK6	11	253	PLK2,INHBA,GADD45A,BID,BTN2A2,EGFR,CCL2,DLG1,PLK3,PML,CDK6	1
GO: Biological Process	GO:0000165	MAPK cascade		2.695e-11	1.362e-07	3.406e-09	3.101e-08	42	695	IL34,CYLD,SPRY2,TRAF1,TRAF3,EREG,ERN1,RIPK2,GBP1,SRPK1,TAB2,TNIP1,GADD45A,MAP3K5,CFLAR,PTPN2,BTN2A2,NFKB1,MID1,FGF2,CCL2,DLG1,C1QTNF1,CCL5,CCL7,NOTCH2,WWC1,FLT1,RASA2,HBEGF,TNIP2,ICAM1,DUSP6,TGFA,LIF,EGFR,CD44,ROBO1,IL1B,FYN,TRIB1,IL6	32	695	CYLD,SPRY2,TRAF1,TRAF2,TRAF3,ERN1,RASA2,HBEGF,TNIP2,ICAM1,GBP1,SRPK1,TNIP1,DAXX,NUP62,GADD45A,MAP3K5,TGFA,CFLAR,LIF,BTN2A2,EGFR,NFKB1,CCL2,DLG1,C1QTNF1,CCL5,CCL7,IL1B,FYN,TRIB1,WWC1	1
GO: Biological Process	GO:0000302	response to reactive oxygen species		0.0009859	1	0.008637	0.07864	13	246	ERN1,GCH1,MAP3K5,CFLAR,NFE2L2,PLK3,NR4A3,PPIF,EGFR,TNFAIP3,IL1B,FYN,IL6	11	246	TRAF2,ERN1,NR4A3,RELA,MAP3K5,CFLAR,EGFR,TNFAIP3,IL1B,FYN,PLK3	1
GO: Biological Process	GO:0001525	angiogenesis		6.046e-11	3.056e-07	6.368e-09	5.798e-08	36	541	SPRY2,IL15,PLK2,EREG,GADD45A,CEMIP2,NRP2,STK4,NFE2L2,PIK3CD,NFKB2,FGF2,CCL2,CCL5,NOTCH2,PML,FLT1,HBEGF,SHB,ESM1,CXCL1,CXCL2,CXCL3,SLC2A1,TGFA,FMNL3,TGFBR2,LIF,MT2A,ROBO1,TNFAIP2,TNFAIP3,EMP2,IL1B,IL6,CXCL8	24	541	SPRY2,PLK2,HBEGF,SHB,ESM1,CXCL1,CXCL2,CXCL3,GADD45A,SLC2A1,NRP2,TGFA,FMNL3,LIF,MT2A,PIK3CD,NFKB2,CCL2,CCL5,TNFAIP2,TNFAIP3,IL1B,CXCL8,PML	1
GO: Biological Process	GO:0001562	response to protozoan		1.826e-06	0.009228	4.415e-05	0.000402	5	12	GBP1,GBP2,GBP4,IER3,IL6	4	12	GBP1,GBP2,GBP4,IER3	1
GO: Biological Process	GO:0001568	blood vessel development		3.775e-10	1.908e-06	2.511e-08	2.286e-07	42	756	SPRY2,IL15,PLK2,EREG,GADD45A,CEMIP2,NRP2,PRDM1,STK4,CFLAR,JUNB,NFE2L2,PIK3CD,NFKB2,FGF2,CCL2,CCL5,NOTCH2,PML,TBX3,FLT1,HBEGF,SHB,ESM1,CXCL1,CXCL2,CXCL3,SLC2A1,TGFA,FMNL3,TGFBR2,LIF,MT2A,EGFR,CD44,ROBO1,TNFAIP2,TNFAIP3,EMP2,IL1B,IL6,CXCL8	27	756	SPRY2,PLK2,HBEGF,SHB,ESM1,CXCL1,CXCL2,CXCL3,GADD45A,SLC2A1,NRP2,TGFA,FMNL3,CFLAR,LIF,JUNB,MT2A,EGFR,PIK3CD,NFKB2,CCL2,CCL5,TNFAIP2,TNFAIP3,IL1B,CXCL8,PML	1
GO: Biological Process	GO:0001660	fever generation		0.0007722	1	0.007059	0.06427	3	10	CCL5,PTGES,IL1B	3	10	PTGES,CCL5,IL1B	1
GO: Biological Process	GO:0001666	response to hypoxia		0.003927	1	0.02469	0.2248	16	392	ITPR2,CFLAR,NFE2L2,CCL2,PLK3,PML,FLT1,SLC11A2,FOSL2,ICAM1,BIRC2,PPARD,SLC2A1,TGFBR2,IL1B,SMAD3	13	392	SLC11A2,ICAM1,BIRC2,PPARD,SLC2A1,ITPR2,CFLAR,CCL2,PYGM,IL1B,PLK3,SMAD3,PML	1
GO: Biological Process	GO:0001775	cell activation		6.595e-15	3.334e-11	3.704e-12	3.373e-11	59	1022	CYLD,IL15,ABR,INHBA,TCIM,RIPK2,IRF1,BCL2A1,CD83,STAT5A,ITPR2,ITPR3,PRDM1,PTPN2,BTN2A2,PTPRE,PIK3CD,PTX3,KLF9,NFKB1,NFKB2,CCL2,DLG1,C1QTNF1,CCL5,CXCL5,SDC4,NOTCH2,TNIP2,ICAM1,SHB,POU2F2,NFKBIZ,NR4A3,RELB,CXCL1,CXCL2,CXCL3,APLF,IFNAR1,IFNGR2,RHOG,TGFBR2,MT2A,CSF1,EGFR,CD44,CLEC2D,CD70,TNFAIP3,IL1B,RAP2C,FYN,CTSS,IL6,IL7R,CXCL8,SMAD3,CDK6	47	1022	CYLD,INHBA,TNIP2,ICAM1,SHB,IRF1,POU2F2,NFKBIZ,NR4A3,DGKH,RELB,BCL2A1,CD83,CXCL1,CXCL2,CXCL3,STAT5A,ITPR2,IFNAR1,ITPR3,IFNGR2,RHOG,BTN2A2,MT2A,CSF1,EGFR,CANT1,PIK3CD,PTX3,KLF9,NFKB1,NFKB2,CLEC2D,CD70,CCL2,DLG1,C1QTNF1,CCL5,TNFAIP3,IL1B,CXCL5,FYN,CTSS,SDC4,CXCL8,SMAD3,CDK6	1
GO: Biological Process	GO:0001776	leukocyte homeostasis		3.346e-05	0.1691	0.0005333	0.004856	9	84	BCL2A1,STAT5A,PIK3CD,CCL2,CXCL5,NR4A3,CD44,TNFAIP3,IL6	7	84	NR4A3,BCL2A1,STAT5A,PIK3CD,CCL2,TNFAIP3,CXCL5	1
GO: Biological Process	GO:0001779	natural killer cell differentiation		6.519e-05	0.3295	0.0009496	0.008647	5	23	IL15,IRF1,STAT5A,PRDM1,PIK3CD	3	23	IRF1,STAT5A,PIK3CD	1
GO: Biological Process	GO:0001782	B cell homeostasis		0.001678	1	0.01307	0.119	4	27	BCL2A1,PIK3CD,CD44,TNFAIP3	3	27	BCL2A1,PIK3CD,TNFAIP3	1
GO: Biological Process	GO:0001816	cytokine production		1.701e-14	8.598e-11	7.611e-12	6.93e-11	43	583	CYLD,IL15,TRAF3,EREG,TRIM25,DDX58,INHBA,RNF19B,RIPK2,GBP1,IRF1,PANX1,CD83,STAT5A,IFIH1,BTN2A2,PIK3CD,NFKB1,NFKB2,NAV3,CCL2,DLG1,CCL5,TNFAIP8,CXCL5,NOTCH2,PML,FLT1,BIRC2,BIRC3,POU2F2,NR4A3,RELB,S1PR3,IFNAR1,MT2A,CLEC2D,TNFAIP3,LUM,IL1B,ATP2B1,IL6,SMAD3	36	583	CYLD,TRAF2,TRAF3,TRIM25,DDX58,INHBA,RNF19B,BIRC2,GBP1,BIRC3,IRF1,POU2F2,NR4A3,RELA,RELB,CD83,STAT5A,IFNAR1,IFIH1,BTN2A2,MT2A,PIK3CD,NFKB1,NFKB2,CLEC2D,NAV3,CCL2,DLG1,CCL5,TNFAIP3,TNFAIP8,IL1B,CXCL5,ATP2B1,SMAD3,PML	1
GO: Biological Process	GO:0001817	regulation of cytokine production		1.356e-12	6.854e-09	2.856e-10	2.6e-09	38	526	CYLD,IL15,TRAF3,EREG,TRIM25,DDX58,INHBA,RIPK2,GBP1,IRF1,PANX1,CD83,STAT5A,IFIH1,BTN2A2,NFKB1,NFKB2,NAV3,CCL2,CCL5,CXCL5,PML,FLT1,BIRC2,BIRC3,POU2F2,NR4A3,RELB,S1PR3,IFNAR1,MT2A,CLEC2D,TNFAIP3,LUM,IL1B,ATP2B1,IL6,SMAD3	32	526	CYLD,TRAF2,TRAF3,TRIM25,DDX58,INHBA,BIRC2,GBP1,BIRC3,IRF1,POU2F2,NR4A3,RELA,RELB,CD83,STAT5A,IFNAR1,IFIH1,BTN2A2,MT2A,NFKB1,NFKB2,CLEC2D,NAV3,CCL2,CCL5,TNFAIP3,IL1B,CXCL5,ATP2B1,SMAD3,PML	1
GO: Biological Process	GO:0001818	negative regulation of cytokine production		3.057e-06	0.01546	6.633e-05	0.000604	16	210	CYLD,TRIM25,DDX58,INHBA,GBP1,CD83,IFIH1,BTN2A2,NFKB1,NAV3,PML,FLT1,RELB,TNFAIP3,ATP2B1,IL6	14	210	CYLD,TRIM25,DDX58,INHBA,GBP1,RELB,CD83,IFIH1,BTN2A2,NFKB1,NAV3,TNFAIP3,ATP2B1,PML	1
GO: Biological Process	GO:0001819	positive regulation of cytokine production		2.165e-08	0.0001094	8.549e-07	7.784e-06	24	329	IL15,EREG,TRIM25,DDX58,RIPK2,IRF1,PANX1,CD83,STAT5A,IFIH1,NFKB1,NFKB2,CCL2,CCL5,BIRC2,BIRC3,POU2F2,NR4A3,IFNAR1,MT2A,LUM,IL1B,IL6,SMAD3	20	329	TRAF2,TRIM25,DDX58,BIRC2,BIRC3,IRF1,POU2F2,NR4A3,RELA,CD83,STAT5A,IFNAR1,IFIH1,MT2A,NFKB1,NFKB2,CCL2,CCL5,IL1B,SMAD3	1
GO: Biological Process	GO:0001906	cell killing		5.291e-07	0.002675	1.446e-05	0.0001316	12	101	RNF19B,STAT5A,CCL2,CXCL5,TAP1,ICAM1,CXCL1,CXCL2,CXCL3,CLEC2D,EMP2,IL7R	10	101	ICAM1,RNF19B,CXCL1,CXCL2,CXCL3,STAT5A,CLEC2D,CCL2,CXCL5,TAP1	1
GO: Biological Process	GO:0001909	leukocyte mediated cytotoxicity		7.449e-07	0.003766	1.921e-05	0.0001749	10	69	RNF19B,STAT5A,CCL2,CXCL5,TAP1,ICAM1,CXCL2,CLEC2D,EMP2,IL7R	8	69	ICAM1,RNF19B,CXCL2,STAT5A,CLEC2D,CCL2,CXCL5,TAP1	1
GO: Biological Process	GO:0001910	regulation of leukocyte mediated cytotoxicity		3.907e-06	0.01975	8.298e-05	0.0007556	8	49	STAT5A,CCL2,CXCL5,TAP1,ICAM1,CXCL2,CLEC2D,IL7R	7	49	ICAM1,CXCL2,STAT5A,CLEC2D,CCL2,CXCL5,TAP1	1
GO: Biological Process	GO:0001932	regulation of protein phosphorylation		4.393e-08	0.0002221	1.586e-06	1.444e-05	44	956	IL34,SPRY2,IL15,EREG,ERN1,INHBA,TCIM,RIPK2,IRF1,TAB2,TNFRSF10B,BDKRB1,GADD45A,MAP3K5,NEDD9,STK4,PTPN2,SQSTM1,FGF2,DLG1,CCL5,PID1,SDC4,PML,FLT1,HBEGF,ICAM1,DUSP6,SHB,IFNAR1,TGFA,TGFBR2,LIF,CSF1,EGFR,CD44,ROBO1,TNFAIP3,EMP2,IL1B,RAP2C,FYN,TRIB1,IL6	29	956	SPRY2,TRAF2,ERN1,INHBA,HBEGF,ICAM1,SHB,IRF1,DAXX,DGKH,NUP62,TTN,BDKRB1,GADD45A,MAP3K5,IFNAR1,TGFA,LIF,CSF1,EGFR,SQSTM1,DLG1,CCL5,TNFAIP3,IL1B,FYN,TRIB1,SDC4,PML	1
GO: Biological Process	GO:0001934	positive regulation of protein phosphorylation		9.343e-09	4.723e-05	4.107e-07	3.74e-06	36	651	IL34,SPRY2,IL15,EREG,ERN1,INHBA,TCIM,RIPK2,TAB2,TNFRSF10B,BDKRB1,GADD45A,MAP3K5,NEDD9,STK4,SQSTM1,FGF2,DLG1,CCL5,SDC4,FLT1,HBEGF,ICAM1,DUSP6,TGFA,TGFBR2,LIF,CSF1,EGFR,CD44,ROBO1,EMP2,IL1B,RAP2C,FYN,IL6	21	651	SPRY2,TRAF2,ERN1,INHBA,HBEGF,ICAM1,DAXX,DGKH,BDKRB1,GADD45A,MAP3K5,TGFA,LIF,CSF1,EGFR,SQSTM1,DLG1,CCL5,IL1B,FYN,SDC4	1
GO: Biological Process	GO:0001944	vasculature development		1.162e-09	5.873e-06	6.751e-08	6.147e-07	43	816	SPRY2,IL15,PLK2,EREG,GADD45A,CEMIP2,NRP2,PRDM1,STK4,CFLAR,JUNB,NFE2L2,PIK3CD,NFKB2,FGF2,CCL2,CCL5,SDC4,NOTCH2,PML,TBX3,FLT1,HBEGF,SHB,ESM1,CXCL1,CXCL2,CXCL3,SLC2A1,TGFA,FMNL3,TGFBR2,LIF,MT2A,EGFR,CD44,ROBO1,TNFAIP2,TNFAIP3,EMP2,IL1B,IL6,CXCL8	28	816	SPRY2,PLK2,HBEGF,SHB,ESM1,CXCL1,CXCL2,CXCL3,GADD45A,SLC2A1,NRP2,TGFA,FMNL3,CFLAR,LIF,JUNB,MT2A,EGFR,PIK3CD,NFKB2,CCL2,CCL5,TNFAIP2,TNFAIP3,IL1B,SDC4,CXCL8,PML	1
GO: Biological Process	GO:0001954	positive regulation of cell-matrix adhesion		0.0004237	1	0.004292	0.03908	6	51	NINJ1,SDC4,CSF1,EMP2,SMAD3,CDK6	5	51	CSF1,NINJ1,SDC4,SMAD3,CDK6	1
GO: Biological Process	GO:0001959	regulation of cytokine-mediated signaling pathway		4.845e-08	0.0002449	1.725e-06	1.57e-05	15	135	CYLD,TRAF1,RIPK2,PTPN2,CCL5,BIRC2,BIRC3,IFNAR2,IFNGR2,CSF1,OTUD4,ROBO1,TNFAIP3,IL1B,IL6	12	135	CYLD,TRAF1,TRAF2,BIRC2,BIRC3,IFNAR2,IFNGR2,CSF1,OTUD4,CCL5,TNFAIP3,IL1B	1
GO: Biological Process	GO:0001975	response to amphetamine		0.001678	1	0.01307	0.119	4	27	ICAM1,CXCL1,CXCL2,CXCL3	4	27	ICAM1,CXCL1,CXCL2,CXCL3	0
GO: Biological Process	GO:0002158	osteoclast proliferation		0.005295	1	0.03091	0.2814	2	6	CSF1,TNFAIP3	2	6	CSF1,TNFAIP3	0
GO: Biological Process	GO:0002221	pattern recognition receptor signaling pathway		1.558e-09	7.876e-06	8.751e-08	7.968e-07	18	159	CYLD,TRAF3,TRIM25,DDX58,TNIP3,RIPK2,IRF1,TAB2,TNIP1,IFIH1,NFKBIA,TNIP2,BIRC2,BIRC3,TIFA,OTUD4,TNFAIP3,CTSS	17	159	CYLD,TRAF3,TRIM25,DDX58,TNIP2,TNIP3,BIRC2,BIRC3,IRF1,TNIP1,RELA,IFIH1,NFKBIA,TIFA,OTUD4,TNFAIP3,CTSS	1
GO: Biological Process	GO:0002224	toll-like receptor signaling pathway		3.885e-07	0.001964	1.103e-05	0.0001005	13	117	TRAF3,TNIP3,RIPK2,IRF1,TAB2,TNIP1,NFKBIA,TNIP2,BIRC2,BIRC3,OTUD4,TNFAIP3,CTSS	11	117	TRAF3,TNIP2,TNIP3,BIRC2,BIRC3,IRF1,TNIP1,NFKBIA,OTUD4,TNFAIP3,CTSS	1
GO: Biological Process	GO:0002228	natural killer cell mediated immunity		0.007848	1	0.04124	0.3755	4	41	RNF19B,STAT5A,TAP1,CLEC2D	4	41	RNF19B,STAT5A,CLEC2D,TAP1	1
GO: Biological Process	GO:0002237	response to molecule of bacterial origin		7.907e-13	3.997e-09	1.817e-10	1.654e-09	29	302	ABR,TNIP3,RIPK2,GBP1,GBP2,TAB2,GCH1,BDKRB1,PRDM1,NFKB1,NFKB2,NFKBIA,NFKBIB,CCL2,CCL5,CXCL5,TNIP2,ICAM1,PTGES,PPARD,CXCL1,CXCL2,CXCL3,IFNAR1,TNFAIP3,IL1B,TRIB1,IL6,CXCL8	25	302	TNIP2,ICAM1,TNIP3,PTGES,GBP1,GBP2,RELA,PPARD,CXCL1,CXCL2,CXCL3,BDKRB1,CLDN1,IFNAR1,NFKB1,NFKB2,NFKBIA,NFKBIB,CCL2,CCL5,TNFAIP3,IL1B,CXCL5,TRIB1,CXCL8	1
GO: Biological Process	GO:0002250	adaptive immune response		2.069e-10	1.046e-06	1.516e-08	1.38e-07	23	239	RNF19B,RIPK2,IRF1,PRDM1,PIK3CD,NFKB2,DLG1,IL4I1,TAP1,ICAM1,POU2F2,NFKBIZ,RELB,APLF,CD44,CD70,TNFAIP3,EMP2,IL1B,FYN,CTSS,IL6,IL7R	17	239	TRAF2,ICAM1,RNF19B,IRF1,POU2F2,NFKBIZ,RELB,PIK3CD,NFKB2,CD70,DLG1,TNFAIP3,IL1B,FYN,IL4I1,TAP1,CTSS	1
GO: Biological Process	GO:0002252	immune effector process		8.092e-15	4.091e-11	4.091e-12	3.725e-11	53	846	IL15,TRAF3,TRIM25,ABR,DDX58,SHFL,MYO10,RNF19B,TCIM,RIPK2,GBP1,GBP2,IRF1,IRF2,STAT5A,IFIH1,PIK3CD,PTX3,NFKB1,CCL2,DLG1,CCL5,CXCL5,TAP1,NOTCH2,PML,ICAM1,SHB,BIRC2,BIRC3,POU2F2,NFKBIZ,NR4A3,RELB,CXCL1,CXCL2,CXCL3,APLF,IFNAR1,IFNAR2,IFNGR2,RHOG,CD44,CLEC2D,CD70,TNFAIP3,EMP2,IL1B,RAP2C,FYN,CTSS,IL6,IL7R	45	846	TRAF2,TRAF3,TRIM25,DDX58,MYO10,ICAM1,RNF19B,SHB,BIRC2,GBP1,BIRC3,GBP2,IRF1,POU2F2,NFKBIZ,IRF2,NR4A3,RELA,RELB,DTX3L,CXCL1,CXCL2,CXCL3,STAT5A,IFNAR1,IFNAR2,IFNGR2,IFIH1,RHOG,CANT1,PIK3CD,PTX3,NFKB1,CLEC2D,CD70,CCL2,DLG1,CCL5,TNFAIP3,IL1B,CXCL5,FYN,TAP1,CTSS,PML	1
GO: Biological Process	GO:0002253	activation of immune response		8.954e-06	0.04526	0.0001734	0.001579	18	282	CYLD,MYO10,RIPK2,GBP1,TAB2,BCL2A1,PTPN2,BTN2A2,PIK3CD,NFKB1,SHB,NFKBIZ,NR4A3,RELB,IFNAR1,CLEC2D,IL1B,FYN	16	282	CYLD,MYO10,SHB,GBP1,NFKBIZ,NR4A3,RELA,RELB,BCL2A1,IFNAR1,BTN2A2,PIK3CD,NFKB1,CLEC2D,IL1B,FYN	1
GO: Biological Process	GO:0002262	myeloid cell homeostasis		0.0009986	1	0.008719	0.07939	12	216	INHBA,SLC25A37,STAT5A,PTPN2,PIK3CD,KLF9,CCL2,SLC11A2,NR4A3,CD44,IL6,CDK6	10	216	SLC11A2,INHBA,KLF3,NR4A3,SLC25A37,STAT5A,PIK3CD,KLF9,CCL2,CDK6	1
GO: Biological Process	GO:0002274	myeloid leukocyte activation		2.685e-06	0.01357	6.007e-05	0.0005469	25	458	IL15,ABR,PTPRE,PIK3CD,PTX3,NFKB1,CCL5,CXCL5,NOTCH2,TNIP2,NR4A3,RELB,CXCL1,CXCL2,CXCL3,IFNGR2,RHOG,TGFBR2,CSF1,CD44,IL1B,RAP2C,CTSS,IL6,CXCL8	18	458	TNIP2,NR4A3,RELB,CXCL1,CXCL2,CXCL3,IFNGR2,RHOG,CSF1,CANT1,PIK3CD,PTX3,NFKB1,CCL5,IL1B,CXCL5,CTSS,CXCL8	1
GO: Biological Process	GO:0002286	T cell activation involved in immune response		0.0003261	1	0.003545	0.03227	7	68	RIPK2,IRF1,ICAM1,SHB,NFKBIZ,RELB,IL6	5	68	ICAM1,SHB,IRF1,NFKBIZ,RELB	1
GO: Biological Process	GO:0002287	alpha-beta T cell activation involved in immune response		0.0002694	1	0.003033	0.02761	6	47	RIPK2,IRF1,SHB,NFKBIZ,RELB,IL6	4	47	SHB,IRF1,NFKBIZ,RELB	1
GO: Biological Process	GO:0002292	T cell differentiation involved in immune response		0.000303	1	0.003315	0.03018	6	48	RIPK2,IRF1,SHB,NFKBIZ,RELB,IL6	4	48	SHB,IRF1,NFKBIZ,RELB	1
GO: Biological Process	GO:0002293	alpha-beta T cell differentiation involved in immune response		0.000211	1	0.002464	0.02243	6	45	RIPK2,IRF1,SHB,NFKBIZ,RELB,IL6	4	45	SHB,IRF1,NFKBIZ,RELB	1
GO: Biological Process	GO:0002294	CD4-positive, alpha-beta T cell differentiation involved in immune response		0.0001858	0.9394	0.002242	0.02042	6	44	RIPK2,IRF1,SHB,NFKBIZ,RELB,IL6	4	44	SHB,IRF1,NFKBIZ,RELB	1
GO: Biological Process	GO:0002429	immune response-activating cell surface receptor signaling pathway		8.786e-06	0.04441	0.0001708	0.001555	16	228	CYLD,MYO10,RIPK2,GBP1,TAB2,BCL2A1,PTPN2,BTN2A2,PIK3CD,NFKB1,SHB,NFKBIZ,NR4A3,RELB,CLEC2D,FYN	14	228	CYLD,MYO10,SHB,GBP1,NFKBIZ,NR4A3,RELA,RELB,BCL2A1,BTN2A2,PIK3CD,NFKB1,CLEC2D,FYN	1
GO: Biological Process	GO:0002432	granuloma formation		4.536e-06	0.02293	9.474e-05	0.0008627	4	7	CXCL1,CXCL2,CXCL3,TNFAIP3	4	7	CXCL1,CXCL2,CXCL3,TNFAIP3	0
GO: Biological Process	GO:0002443	leukocyte mediated immunity		3.85e-06	0.01946	8.229e-05	0.0007493	27	530	ABR,DDX58,RNF19B,STAT5A,PIK3CD,PTX3,NFKB1,CCL2,DLG1,CXCL5,TAP1,ICAM1,POU2F2,NR4A3,CXCL1,CXCL2,APLF,RHOG,CD44,CLEC2D,CD70,EMP2,IL1B,RAP2C,CTSS,IL6,IL7R	22	530	TRAF2,DDX58,ICAM1,RNF19B,POU2F2,NR4A3,CXCL1,CXCL2,STAT5A,RHOG,CANT1,PIK3CD,PTX3,NFKB1,CLEC2D,CD70,CCL2,DLG1,IL1B,CXCL5,TAP1,CTSS	1
GO: Biological Process	GO:0002449	lymphocyte mediated immunity		1.841e-05	0.09308	0.0003232	0.002943	13	165	RNF19B,STAT5A,DLG1,TAP1,ICAM1,POU2F2,APLF,CLEC2D,CD70,EMP2,IL1B,IL6,IL7R	10	165	TRAF2,ICAM1,RNF19B,POU2F2,STAT5A,CLEC2D,CD70,DLG1,IL1B,TAP1	1
GO: Biological Process	GO:0002456	T cell mediated immunity		0.0008788	1	0.007876	0.07172	7	80	DLG1,ICAM1,CD70,EMP2,IL1B,IL6,IL7R	5	80	TRAF2,ICAM1,CD70,DLG1,IL1B	1
GO: Biological Process	GO:0002460	adaptive immune response based on somatic recombination of immune receptors built from immunoglobulin superfamily domains		2.375e-06	0.01201	5.483e-05	0.0004992	15	182	RIPK2,IRF1,NFKB2,DLG1,ICAM1,POU2F2,NFKBIZ,RELB,APLF,CD70,TNFAIP3,EMP2,IL1B,IL6,IL7R	11	182	TRAF2,ICAM1,IRF1,POU2F2,NFKBIZ,RELB,NFKB2,CD70,DLG1,TNFAIP3,IL1B	1
GO: Biological Process	GO:0002520	immune system development		7.677e-11	3.881e-07	7.316e-09	6.661e-08	53	1067	IL34,CYLD,IL15,INHBA,TCIM,RIPK2,IRF1,BCL2A1,CD83,SLC25A37,STAT5A,PRDM1,STK4,PTPN2,JUNB,BTN2A2,NFE2L2,PIK3CD,KLF9,NFKB1,NFKB2,NFKBIA,FGF2,CCL5,SMOX,RNF145,NOTCH2,PML,FLT1,SLC11A2,TFPI2,SHB,POU2F2,NFKBIZ,NR4A3,RELB,CXCL1,CXCL2,CXCL3,APLF,TGFBR2,LIF,CSF1,GPR68,CD44,CLEC2D,TNFAIP3,IL1B,TRIB1,IL6,IL7R,SMAD3,CDK6	38	1067	CYLD,SLC11A2,INHBA,TFPI2,SHB,KLF3,IRF1,POU2F2,NFKBIZ,NR4A3,RELB,BCL2A1,CD83,CXCL1,CXCL2,CXCL3,SLC25A37,STAT5A,MEOX1,LIF,JUNB,BTN2A2,CSF1,PIK3CD,GPR68,KLF9,NFKB1,NFKB2,NFKBIA,CLEC2D,CCL5,TNFAIP3,IL1B,SMOX,TRIB1,SMAD3,PML,CDK6	1
GO: Biological Process	GO:0002521	leukocyte differentiation		6.563e-11	3.317e-07	6.77e-09	6.164e-08	32	436	IL34,CYLD,IL15,INHBA,RIPK2,IRF1,BCL2A1,CD83,STAT5A,PRDM1,PTPN2,JUNB,BTN2A2,PIK3CD,CCL5,NOTCH2,SHB,POU2F2,NFKBIZ,RELB,TGFBR2,LIF,CSF1,GPR68,CD44,CLEC2D,TNFAIP3,IL1B,TRIB1,IL6,IL7R,CDK6	22	436	CYLD,INHBA,SHB,IRF1,POU2F2,NFKBIZ,RELB,BCL2A1,CD83,STAT5A,LIF,JUNB,BTN2A2,CSF1,PIK3CD,GPR68,CLEC2D,CCL5,TNFAIP3,IL1B,TRIB1,CDK6	1
GO: Biological Process	GO:0002523	leukocyte migration involved in inflammatory response		3.786e-08	0.0001914	1.407e-06	1.281e-05	7	19	NFKB1,NFKBIA,CCL2,CXCL5,CXCL1,CXCL2,CXCL3	7	19	CXCL1,CXCL2,CXCL3,NFKB1,NFKBIA,CCL2,CXCL5	1
GO: Biological Process	GO:0002526	acute inflammatory response		0.003228	1	0.02144	0.1953	6	75	CCL5,ICAM1,PTGES,CXCL2,IL1B,IL6	5	75	ICAM1,PTGES,CXCL2,CCL5,IL1B	1
GO: Biological Process	GO:0002544	chronic inflammatory response		1.079e-09	5.455e-06	6.494e-08	5.913e-07	8	19	CCL2,CCL5,PTGES,CXCL1,CXCL2,CXCL3,TNFAIP3,IL1B	8	19	PTGES,CXCL1,CXCL2,CXCL3,CCL2,CCL5,TNFAIP3,IL1B	1
GO: Biological Process	GO:0002573	myeloid leukocyte differentiation		2.064e-07	0.001043	6.362e-06	5.793e-05	17	194	IL34,IL15,INHBA,STAT5A,PTPN2,JUNB,PIK3CD,CCL5,NOTCH2,RELB,TGFBR2,LIF,CSF1,GPR68,CLEC2D,TRIB1,CDK6	12	194	INHBA,RELB,STAT5A,LIF,JUNB,CSF1,PIK3CD,GPR68,CLEC2D,CCL5,TRIB1,CDK6	1
GO: Biological Process	GO:0002631	regulation of granuloma formation		1.974e-06	0.009977	4.729e-05	0.0004306	4	6	CXCL1,CXCL2,CXCL3,TNFAIP3	4	6	CXCL1,CXCL2,CXCL3,TNFAIP3	0
GO: Biological Process	GO:0002673	regulation of acute inflammatory response		0.001452	1	0.01161	0.1057	4	26	CCL5,PTGES,IL1B,IL6	3	26	PTGES,CCL5,IL1B	1
GO: Biological Process	GO:0002676	regulation of chronic inflammatory response		3.046e-07	0.00154	9.11e-06	8.295e-05	5	9	CCL5,CXCL1,CXCL2,CXCL3,TNFAIP3	5	9	CXCL1,CXCL2,CXCL3,CCL5,TNFAIP3	1
GO: Biological Process	GO:0002682	regulation of immune system process		4.758e-20	2.405e-16	4.81e-17	4.38e-16	67	1018	IL34,CYLD,IL15,TRAF3,EREG,ABR,DDX58,INHBA,MYO10,TCIM,RIPK2,GBP1,IRF1,TAB2,BCL2A1,CD83,BDKRB1,STAT5A,PRDM1,PTPN2,BTN2A2,PTPRE,PIK3CD,NFKB1,NFKBIA,CCL2,DLG1,CCL5,CCL7,CXCL5,TAP1,SDC4,NOTCH2,PML,TFPI2,TNIP2,ICAM1,SHB,BIRC2,BIRC3,NFKBIZ,NR4A3,RELB,CXCL1,CXCL2,CXCL3,APLF,IFNAR1,IFNAR2,IFNGR2,RHOG,TGFBR2,LIF,CSF1,GPR68,CD44,CLEC2D,CD70,TNFAIP3,IL1B,FYN,TRIB1,IL6,IL7R,CXCL8,SMAD3,CDK6	54	1018	CYLD,TRAF2,TRAF3,DDX58,INHBA,MYO10,TFPI2,TNIP2,ICAM1,SHB,BIRC2,GBP1,BIRC3,IRF1,NFKBIZ,NR4A3,RELA,RELB,BCL2A1,DTX3L,CD83,CXCL1,CXCL2,CXCL3,BDKRB1,STAT5A,IFNAR1,IFNAR2,IFNGR2,RHOG,LIF,BTN2A2,CSF1,PIK3CD,GPR68,NFKB1,NFKBIA,CLEC2D,CD70,CCL2,DLG1,CCL5,CCL7,TNFAIP3,IL1B,CXCL5,FYN,TAP1,TRIB1,SDC4,CXCL8,SMAD3,PML,CDK6	1
GO: Biological Process	GO:0002683	negative regulation of immune system process		8.888e-07	0.004493	2.258e-05	0.0002056	20	291	CYLD,ABR,INHBA,GBP1,IRF1,STAT5A,PRDM1,PTPN2,BTN2A2,CCL2,DLG1,TAP1,SDC4,GPR68,CD44,CLEC2D,TNFAIP3,TRIB1,IL7R,CDK6	15	291	CYLD,INHBA,GBP1,IRF1,STAT5A,BTN2A2,GPR68,CLEC2D,CCL2,DLG1,TNFAIP3,TAP1,TRIB1,SDC4,CDK6	1
GO: Biological Process	GO:0002684	positive regulation of immune system process		4.739e-14	2.395e-10	1.711e-11	1.558e-10	44	627	IL34,CYLD,IL15,EREG,DDX58,MYO10,RIPK2,GBP1,IRF1,TAB2,BCL2A1,CD83,BDKRB1,STAT5A,PRDM1,PTPN2,BTN2A2,PIK3CD,NFKB1,CCL2,CCL5,CCL7,NOTCH2,TNIP2,ICAM1,SHB,NFKBIZ,NR4A3,RELB,CXCL2,IFNAR1,TGFBR2,LIF,CSF1,GPR68,CD44,CLEC2D,CD70,IL1B,FYN,TRIB1,IL6,IL7R,CXCL8	34	627	CYLD,TRAF2,DDX58,MYO10,TNIP2,ICAM1,SHB,GBP1,IRF1,NFKBIZ,NR4A3,RELA,RELB,BCL2A1,CD83,CXCL2,BDKRB1,STAT5A,IFNAR1,LIF,BTN2A2,CSF1,PIK3CD,GPR68,NFKB1,CLEC2D,CD70,CCL2,CCL5,CCL7,IL1B,FYN,TRIB1,CXCL8	1
GO: Biological Process	GO:0002685	regulation of leukocyte migration		4.905e-05	0.2479	0.0007468	0.0068	12	156	IL34,ABR,BDKRB1,CCL2,CCL5,CCL7,ICAM1,RHOG,CSF1,IL1B,IL6,CXCL8	9	156	ICAM1,BDKRB1,RHOG,CSF1,CCL2,CCL5,CCL7,IL1B,CXCL8	1
GO: Biological Process	GO:0002687	positive regulation of leukocyte migration		2.915e-05	0.1474	0.0004784	0.004356	10	103	IL34,BDKRB1,CCL2,CCL5,CCL7,ICAM1,CSF1,IL1B,IL6,CXCL8	8	103	ICAM1,BDKRB1,CSF1,CCL2,CCL5,CCL7,IL1B,CXCL8	1
GO: Biological Process	GO:0002688	regulation of leukocyte chemotaxis		0.0002491	1	0.002823	0.0257	8	86	IL34,CCL2,CCL5,CCL7,CSF1,IL1B,IL6,CXCL8	6	86	CSF1,CCL2,CCL5,CCL7,IL1B,CXCL8	1
GO: Biological Process	GO:0002690	positive regulation of leukocyte chemotaxis		2.99e-05	0.1511	0.0004844	0.00441	8	64	IL34,CCL2,CCL5,CCL7,CSF1,IL1B,IL6,CXCL8	6	64	CSF1,CCL2,CCL5,CCL7,IL1B,CXCL8	1
GO: Biological Process	GO:0002694	regulation of leukocyte activation		2.529e-11	1.278e-07	3.278e-09	2.985e-08	30	371	CYLD,IL15,ABR,INHBA,RIPK2,IRF1,CD83,STAT5A,PRDM1,PTPN2,BTN2A2,PTPRE,CCL2,DLG1,CCL5,SDC4,TNIP2,SHB,NFKBIZ,NR4A3,APLF,TGFBR2,CD44,CLEC2D,CD70,TNFAIP3,IL1B,FYN,IL6,IL7R	19	371	CYLD,INHBA,TNIP2,SHB,IRF1,NFKBIZ,NR4A3,CD83,STAT5A,BTN2A2,CLEC2D,CD70,CCL2,DLG1,CCL5,TNFAIP3,IL1B,FYN,SDC4	1
GO: Biological Process	GO:0002695	negative regulation of leukocyte activation		2.345e-05	0.1186	0.0004006	0.003647	11	122	CYLD,ABR,INHBA,IRF1,PRDM1,PTPN2,BTN2A2,DLG1,SDC4,CD44,TNFAIP3	7	122	CYLD,INHBA,IRF1,BTN2A2,DLG1,TNFAIP3,SDC4	1
GO: Biological Process	GO:0002696	positive regulation of leukocyte activation		3.63e-08	0.0001835	1.359e-06	1.238e-05	20	239	CYLD,IL15,RIPK2,IRF1,CD83,STAT5A,PRDM1,BTN2A2,CCL2,CCL5,TNIP2,SHB,NFKBIZ,NR4A3,TGFBR2,CD70,IL1B,FYN,IL6,IL7R	14	239	CYLD,TNIP2,SHB,IRF1,NFKBIZ,NR4A3,CD83,STAT5A,BTN2A2,CD70,CCL2,CCL5,IL1B,FYN	1
GO: Biological Process	GO:0002697	regulation of immune effector process		1.751e-10	8.852e-07	1.334e-08	1.215e-07	25	281	IL15,TRAF3,ABR,DDX58,RIPK2,IRF1,STAT5A,CCL2,CCL5,CXCL5,TAP1,PML,ICAM1,SHB,NFKBIZ,NR4A3,CXCL1,CXCL2,CXCL3,APLF,CLEC2D,TNFAIP3,IL1B,IL6,IL7R	21	281	TRAF2,TRAF3,DDX58,ICAM1,SHB,IRF1,NFKBIZ,NR4A3,DTX3L,CXCL1,CXCL2,CXCL3,STAT5A,CLEC2D,CCL2,CCL5,TNFAIP3,IL1B,CXCL5,TAP1,PML	1
GO: Biological Process	GO:0002699	positive regulation of immune effector process		0.0001377	0.696	0.00174	0.01584	11	148	DDX58,RIPK2,IRF1,STAT5A,CCL2,SHB,NFKBIZ,NR4A3,CXCL2,IL1B,IL6	10	148	TRAF2,DDX58,SHB,IRF1,NFKBIZ,NR4A3,CXCL2,STAT5A,CCL2,IL1B	1
GO: Biological Process	GO:0002703	regulation of leukocyte mediated immunity		4.503e-06	0.02276	9.444e-05	0.0008599	13	145	ABR,DDX58,STAT5A,CCL2,CXCL5,TAP1,ICAM1,CXCL2,APLF,CLEC2D,IL1B,IL6,IL7R	10	145	TRAF2,DDX58,ICAM1,CXCL2,STAT5A,CLEC2D,CCL2,IL1B,CXCL5,TAP1	1
GO: Biological Process	GO:0002705	positive regulation of leukocyte mediated immunity		0.00445	1	0.0272	0.2476	6	80	DDX58,STAT5A,CCL2,CXCL2,IL1B,IL6	6	80	TRAF2,DDX58,CXCL2,STAT5A,CCL2,IL1B	1
GO: Biological Process	GO:0002720	positive regulation of cytokine production involved in immune response		0.008545	1	0.04403	0.4009	4	42	DDX58,NR4A3,IL1B,IL6	4	42	TRAF2,DDX58,NR4A3,IL1B	1
GO: Biological Process	GO:0002753	cytoplasmic pattern recognition receptor signaling pathway		2.795e-08	0.0001413	1.087e-06	9.896e-06	11	63	CYLD,TRIM25,DDX58,RIPK2,TAB2,IFIH1,NFKBIA,BIRC2,BIRC3,TIFA,TNFAIP3	10	63	CYLD,TRIM25,DDX58,BIRC2,BIRC3,RELA,IFIH1,NFKBIA,TIFA,TNFAIP3	1
GO: Biological Process	GO:0002756	MyD88-independent toll-like receptor signaling pathway		0.003575	1	0.02288	0.2084	4	33	TRAF3,TNIP3,BIRC2,BIRC3	4	33	TRAF3,TNIP3,BIRC2,BIRC3	0
GO: Biological Process	GO:0002757	immune response-activating signal transduction		2.4e-06	0.01213	5.489e-05	0.0004998	17	231	CYLD,MYO10,RIPK2,GBP1,TAB2,BCL2A1,PTPN2,BTN2A2,PIK3CD,NFKB1,SHB,NFKBIZ,NR4A3,RELB,IFNAR1,CLEC2D,FYN	15	231	CYLD,MYO10,SHB,GBP1,NFKBIZ,NR4A3,RELA,RELB,BCL2A1,IFNAR1,BTN2A2,PIK3CD,NFKB1,CLEC2D,FYN	1
GO: Biological Process	GO:0002761	regulation of myeloid leukocyte differentiation		4.245e-07	0.002146	1.186e-05	0.0001079	12	99	IL34,INHBA,STAT5A,PTPN2,CCL5,NOTCH2,LIF,CSF1,GPR68,CLEC2D,TRIB1,CDK6	9	99	INHBA,STAT5A,LIF,CSF1,GPR68,CLEC2D,CCL5,TRIB1,CDK6	1
GO: Biological Process	GO:0002762	negative regulation of myeloid leukocyte differentiation		0.0001858	0.9394	0.002242	0.02042	6	44	INHBA,PTPN2,GPR68,CLEC2D,TRIB1,CDK6	5	44	INHBA,GPR68,CLEC2D,TRIB1,CDK6	1
GO: Biological Process	GO:0002763	positive regulation of myeloid leukocyte differentiation		6.294e-07	0.003182	1.683e-05	0.0001533	8	39	IL34,STAT5A,CCL5,NOTCH2,LIF,CSF1,GPR68,TRIB1	6	39	STAT5A,LIF,CSF1,GPR68,CCL5,TRIB1	1
GO: Biological Process	GO:0002764	immune response-regulating signaling pathway		9.535e-06	0.0482	0.0001799	0.001638	17	256	CYLD,MYO10,RIPK2,GBP1,TAB2,BCL2A1,PTPN2,BTN2A2,PIK3CD,NFKB1,SHB,NFKBIZ,NR4A3,RELB,IFNAR1,CLEC2D,FYN	15	256	CYLD,MYO10,SHB,GBP1,NFKBIZ,NR4A3,RELA,RELB,BCL2A1,IFNAR1,BTN2A2,PIK3CD,NFKB1,CLEC2D,FYN	1
GO: Biological Process	GO:0002768	immune response-regulating cell surface receptor signaling pathway		2.903e-05	0.1467	0.000478	0.004352	16	251	CYLD,MYO10,RIPK2,GBP1,TAB2,BCL2A1,PTPN2,BTN2A2,PIK3CD,NFKB1,SHB,NFKBIZ,NR4A3,RELB,CLEC2D,FYN	14	251	CYLD,MYO10,SHB,GBP1,NFKBIZ,NR4A3,RELA,RELB,BCL2A1,BTN2A2,PIK3CD,NFKB1,CLEC2D,FYN	1
GO: Biological Process	GO:0002790	peptide secretion		0.003528	1	0.02288	0.2084	14	318	RAB8B,ITPR2,ITPR3,CCL5,CDV3,PPARD,SLC2A1,LIF,PIM3,FRMD4A,EGFR,GPR68,IL1B,IL6	13	318	CDV3,PPARD,TTN,SLC2A1,ITPR2,ITPR3,LIF,PIM3,FRMD4A,EGFR,GPR68,CCL5,IL1B	1
GO: Biological Process	GO:0002791	regulation of peptide secretion		0.0002055	1	0.002457	0.02237	14	237	RAB8B,ITPR2,ITPR3,CCL5,CDV3,PPARD,SLC2A1,LIF,PIM3,FRMD4A,EGFR,GPR68,IL1B,IL6	13	237	CDV3,PPARD,TTN,SLC2A1,ITPR2,ITPR3,LIF,PIM3,FRMD4A,EGFR,GPR68,CCL5,IL1B	1
GO: Biological Process	GO:0002831	regulation of response to biotic stimulus		6.759e-11	3.417e-07	6.833e-09	6.222e-08	27	314	IL15,TRAF3,EREG,TRIM25,DDX58,RIPK2,IRF1,TAB2,STAT5A,PRDM1,PTPN2,NFKB1,CCL5,CXCL5,TAP1,PML,BIRC2,BIRC3,RELB,CXCL2,IFNAR2,IFNGR2,CLEC2D,TNFAIP3,IL1B,FYN,TRIB1	23	314	TRAF3,TRIM25,DDX58,BIRC2,BIRC3,IRF1,RELA,RELB,DTX3L,CXCL2,STAT5A,IFNAR2,IFNGR2,NFKB1,CLEC2D,CCL5,TNFAIP3,IL1B,CXCL5,FYN,TAP1,TRIB1,PML	1
GO: Biological Process	GO:0003013	circulatory system process		0.009728	1	0.04807	0.4377	17	470	ABR,GCH1,BDKRB1,ITPR2,ITPR3,JUNB,IER3,DLG1,FLT1,HBEGF,ICAM1,SLC2A1,EGFR,EMP2,FYN,ATP2B1,SMAD3	15	470	HBEGF,ICAM1,CASQ1,TTN,BDKRB1,SLC2A1,ITPR2,ITPR3,JUNB,EGFR,IER3,DLG1,FYN,ATP2B1,SMAD3	1
GO: Biological Process	GO:0006023	aminoglycan biosynthetic process		0.0002919	1	0.003215	0.02927	8	88	B4GALT5,NFKB1,CHST2,HS3ST3B1,SDC4,UXS1,LUM,IL1B	6	88	UXS1,B4GALT5,NFKB1,CHST2,IL1B,SDC4	1
GO: Biological Process	GO:0006024	glycosaminoglycan biosynthetic process		0.0002115	1	0.002464	0.02243	8	84	B4GALT5,NFKB1,CHST2,HS3ST3B1,SDC4,UXS1,LUM,IL1B	6	84	UXS1,B4GALT5,NFKB1,CHST2,IL1B,SDC4	1
GO: Biological Process	GO:0006468	protein phosphorylation		1.317e-08	6.66e-05	5.644e-07	5.139e-06	54	1268	IL34,SPRY2,IL15,PLK2,EREG,ERN1,INHBA,TCIM,RIPK2,IRF1,SRPK1,TAB2,TNFRSF10B,BDKRB1,GADD45A,STAT5A,MAP3K5,NEDD9,STK4,PTPN2,MAST4,PIK3CD,SQSTM1,FGF2,CCL2,DLG1,CCL5,PID1,PLK3,SDC4,PML,FLT1,HBEGF,ICAM1,DUSP6,SHB,NUAK2,IFNAR1,TGFA,TGFBR2,LIF,PIM3,CSF1,EGFR,CD44,ROBO1,TNFAIP3,EMP2,IL1B,RAP2C,FYN,TRIB1,IL6,CDK6	38	1268	SPRY2,PLK2,TRAF2,ERN1,INHBA,HBEGF,ICAM1,SHB,IRF1,SRPK1,DAXX,DGKH,NUP62,TTN,BDKRB1,GADD45A,STAT5A,MAP3K5,NUAK2,IFNAR1,TGFA,LIF,PIM3,CSF1,EGFR,PIK3CD,SQSTM1,CCL2,DLG1,CCL5,TNFAIP3,IL1B,FYN,TRIB1,PLK3,SDC4,PML,CDK6	1
GO: Biological Process	GO:0006508	proteolysis		6.714e-05	0.3394	0.0009753	0.008881	46	1340	CYLD,PLK2,TRAF3,TRIM25,DDX58,RNF19B,TNIP3,RIPK2,TNIP1,BCL2A1,TNFRSF10B,MAP3K5,BID,CFLAR,IFIH1,SERPINB8,NFE2L2,SQSTM1,HECW2,NFKB1,NFKBIA,TNFAIP8,PLK3,PML,VPS37C,SLC11A2,SGTB,TFPI2,SPSB1,TNIP2,BIRC2,BIRC3,RFX5,SERPINB2,CD44,OTUD4,ZNRF1,ROBO1,TNFAIP1,TNFAIP3,IL1B,FYN,TRIB1,CTSS,IL6,SMAD3	40	1340	CYLD,VPS37C,PLK2,TRAF2,TRAF3,TRIM25,SLC11A2,DDX58,TFPI2,SPSB1,TNIP2,RNF19B,TNIP3,BIRC2,BIRC3,TNIP1,RELA,BCL2A1,DTX3L,RFX5,MAP3K5,BID,CFLAR,IFIH1,SERPINB8,SQSTM1,HECW2,NFKB1,NFKBIA,SERPINB2,OTUD4,TNFAIP3,TNFAIP8,IL1B,FYN,TRIB1,PLK3,CTSS,SMAD3,PML	1
GO: Biological Process	GO:0006692	prostanoid metabolic process		0.005983	1	0.03387	0.3084	4	38	ACOX1,BDKRB1,PTGES,IL1B	4	38	ACOX1,PTGES,BDKRB1,IL1B	1
GO: Biological Process	GO:0006693	prostaglandin metabolic process		0.005983	1	0.03387	0.3084	4	38	ACOX1,BDKRB1,PTGES,IL1B	4	38	ACOX1,PTGES,BDKRB1,IL1B	1
GO: Biological Process	GO:0006812	cation transport		0.002434	1	0.01704	0.1552	27	784	PANX1,DBI,RRAD,BDKRB1,SLC25A37,BID,ITPR2,ITPR3,SLC41A2,SLC35G1,HECW2,NFKBIE,FGF2,CCL2,DLG1,CCL5,PML,SLC11A2,ICAM1,CXCL2,PPIF,IFNGR2,C15orf48,SLC39A14,FYN,ATP2B1,CTSS	23	784	SLC11A2,ICAM1,CASQ1,CXCL2,BDKRB1,SLC25A37,BID,ITPR2,ITPR3,IFNGR2,SLC41A2,HECW2,NFKBIE,C15orf48,CCL2,DLG1,MLLT6,CCL5,SLC39A14,FYN,ATP2B1,CTSS,PML	1
GO: Biological Process	GO:0006816	calcium ion transport		0.0001225	0.6191	0.001588	0.01446	15	254	PANX1,DBI,RRAD,BDKRB1,ITPR2,ITPR3,SLC35G1,FGF2,CCL2,CCL5,PML,SLC11A2,ICAM1,FYN,ATP2B1	11	254	SLC11A2,ICAM1,CASQ1,BDKRB1,ITPR2,ITPR3,CCL2,CCL5,FYN,ATP2B1,PML	1
GO: Biological Process	GO:0006873	cellular ion homeostasis		1.25e-05	0.06321	0.0002299	0.002093	23	437	MARCKSL1,DBI,BDKRB1,ITPR2,ITPR3,SLC35G1,FGF2,CCL2,C1QTNF1,CCL5,CCL7,PML,SLC11A2,CXCL1,CXCL2,CXCL3,S1PR3,MT2A,SLC39A14,IL1B,FYN,ATP2B1,SMAD3	20	437	SLC11A2,CASQ1,CXCL1,CXCL2,CXCL3,BDKRB1,ITPR2,ITPR3,MT2A,CCL2,PYGM,C1QTNF1,CCL5,CCL7,SLC39A14,IL1B,FYN,ATP2B1,SMAD3,PML	1
GO: Biological Process	GO:0006874	cellular calcium ion homeostasis		4.31e-07	0.002179	1.197e-05	0.000109	20	278	MARCKSL1,DBI,BDKRB1,ITPR2,ITPR3,SLC35G1,FGF2,CCL2,C1QTNF1,CCL5,CCL7,PML,CXCL1,CXCL2,CXCL3,S1PR3,IL1B,FYN,ATP2B1,SMAD3	17	278	CASQ1,CXCL1,CXCL2,CXCL3,BDKRB1,ITPR2,ITPR3,CCL2,PYGM,C1QTNF1,CCL5,CCL7,IL1B,FYN,ATP2B1,SMAD3,PML	1
GO: Biological Process	GO:0006875	cellular metal ion homeostasis		9.672e-07	0.004889	2.432e-05	0.0002215	23	375	MARCKSL1,DBI,BDKRB1,ITPR2,ITPR3,SLC35G1,FGF2,CCL2,C1QTNF1,CCL5,CCL7,PML,SLC11A2,CXCL1,CXCL2,CXCL3,S1PR3,MT2A,SLC39A14,IL1B,FYN,ATP2B1,SMAD3	20	375	SLC11A2,CASQ1,CXCL1,CXCL2,CXCL3,BDKRB1,ITPR2,ITPR3,MT2A,CCL2,PYGM,C1QTNF1,CCL5,CCL7,SLC39A14,IL1B,FYN,ATP2B1,SMAD3,PML	1
GO: Biological Process	GO:0006919	activation of cysteine-type endopeptidase activity involved in apoptotic process		0.000815	1	0.007383	0.06723	7	79	TNFRSF10B,BID,CFLAR,PML,SLC11A2,ROBO1,SMAD3	6	79	TRAF2,SLC11A2,BID,CFLAR,SMAD3,PML	1
GO: Biological Process	GO:0006935	chemotaxis		7.434e-06	0.03758	0.0001472	0.00134	26	517	IL34,NRP2,PTPN2,PIK3CD,FGF2,CCL2,CCL5,CCL7,CXCL5,NOTCH2,FLT1,HBEGF,PBX4,NR4A3,LAMC2,CXCL1,CXCL2,CXCL3,RHOG,CSF1,ROBO1,IL1B,FYN,IL6,CXCL8,SMAD3	18	517	HBEGF,NR4A3,LAMC2,CXCL1,CXCL2,CXCL3,NRP2,RHOG,CSF1,PIK3CD,CCL2,CCL5,CCL7,IL1B,CXCL5,FYN,CXCL8,SMAD3	1
GO: Biological Process	GO:0006954	inflammatory response		2.601e-18	1.315e-14	2.192e-15	1.996e-14	44	481	IL34,CYLD,IL15,ABR,TNIP3,RIPK2,TNIP1,BDKRB1,STAT5A,PTPN2,IER3,NFE2L2,PIK3CD,PTX3,NFKB1,NFKBIA,CCL2,CCL5,CCL7,CHST2,CXCL5,NOTCH2,TNIP2,ICAM1,PTGES,BIRC2,BIRC3,NFKBIZ,RELB,PPARD,CXCL1,CXCL2,CXCL3,S1PR3,CSF1,EGFR,GPR68,CD44,TNFAIP3,IL1B,CTSS,IL6,CXCL8,SMAD3	35	481	CYLD,TNIP2,ICAM1,TNIP3,PTGES,BIRC2,BIRC3,NFKBIZ,TNIP1,RELA,RELB,PPARD,CXCL1,CXCL2,CXCL3,BDKRB1,STAT5A,CSF1,EGFR,IER3,PIK3CD,PTX3,GPR68,NFKB1,NFKBIA,CCL2,CCL5,CCL7,TNFAIP3,CHST2,IL1B,CXCL5,CTSS,CXCL8,SMAD3	1
GO: Biological Process	GO:0006959	humoral immune response		6.09e-06	0.03078	0.0001236	0.001126	11	106	CD83,CCL2,CXCL5,NOTCH2,POU2F2,CXCL1,CXCL2,CXCL3,IL1B,IL6,CXCL8	9	106	POU2F2,CD83,CXCL1,CXCL2,CXCL3,CCL2,IL1B,CXCL5,CXCL8	1
GO: Biological Process	GO:0006970	response to osmotic stress		0.001757	1	0.01346	0.1226	7	90	TRIP10,CCL5,PLK3,LRRC8C,RELB,SLC2A1,EGFR	7	90	RELB,TRIP10,SLC2A1,CLDN1,EGFR,CCL5,PLK3	1
GO: Biological Process	GO:0006979	response to oxidative stress		0.002748	1	0.01872	0.1704	18	449	ERN1,GCH1,MAP3K5,CFLAR,NFE2L2,NFKB1,BTG3,CCL5,PLK3,PML,SLC11A2,NR4A3,PPIF,EGFR,TNFAIP3,IL1B,FYN,IL6	15	449	TRAF2,SLC11A2,ERN1,NR4A3,RELA,MAP3K5,CFLAR,EGFR,NFKB1,CCL5,TNFAIP3,IL1B,FYN,PLK3,PML	1
GO: Biological Process	GO:0007155	cell adhesion		7.718e-11	3.902e-07	7.316e-09	6.661e-08	51	1001	CYLD,IL15,IL32,MYO10,MTSS1,RIPK2,GBP1,IRF1,TNIP1,CD83,STAT5A,NRP2,NEDD9,STK4,PTPN2,BTN2A2,SERPINB8,CCL2,DLG1,NINJ1,C1QTNF1,CCL5,SDC4,AMIGO2,PML,ICAM1,SHB,NFKBIZ,NR4A3,LAMC2,PPARD,CXCL1,CXCL2,CXCL3,TGFBR2,LIF,CSF1,EGFR,CD44,LYPD3,CD70,ROBO1,TNFAIP3,EMP2,IL1B,FYN,IL6,IL7R,CXCL8,SMAD3,CDK6	41	1001	CYLD,IL32,MYO10,ICAM1,MTSS1,SHB,GBP1,IRF1,NFKBIZ,NR4A3,TNIP1,LAMC2,RELA,PPARD,CD83,CXCL1,CXCL2,CXCL3,CLDN1,STAT5A,NRP2,LIF,BTN2A2,SERPINB8,CSF1,EGFR,CD70,CCL2,DLG1,NINJ1,C1QTNF1,CCL5,TNFAIP3,IL1B,FYN,SDC4,CXCL8,SMAD3,PML,MYBPC1,CDK6	1
GO: Biological Process	GO:0007159	leukocyte cell-cell adhesion		3.328e-11	1.683e-07	3.913e-09	3.563e-08	24	239	CYLD,IL15,RIPK2,IRF1,TNIP1,CD83,STAT5A,PTPN2,BTN2A2,CCL2,DLG1,CCL5,SDC4,ICAM1,SHB,NFKBIZ,NR4A3,TGFBR2,CD44,CD70,IL1B,FYN,IL6,IL7R	18	239	CYLD,ICAM1,SHB,IRF1,NFKBIZ,NR4A3,TNIP1,RELA,CD83,STAT5A,BTN2A2,CD70,CCL2,DLG1,CCL5,IL1B,FYN,SDC4	1
GO: Biological Process	GO:0007162	negative regulation of cell adhesion		0.00062	1	0.005958	0.05425	13	234	CYLD,GBP1,IRF1,PTPN2,BTN2A2,DLG1,C1QTNF1,SDC4,CXCL1,CXCL2,CXCL3,CD44,TNFAIP3	11	234	CYLD,GBP1,IRF1,CXCL1,CXCL2,CXCL3,BTN2A2,DLG1,C1QTNF1,TNFAIP3,SDC4	1
GO: Biological Process	GO:0007169	transmembrane receptor protein tyrosine kinase signaling pathway		0.0001303	0.6586	0.001672	0.01522	26	612	SPRY2,EREG,MTSS1,CEMIP2,STAT5A,NRP2,NEDD9,PTPN2,PTPRE,PIK3CD,FGF2,CCL2,PID1,FLT1,HBEGF,DUSP6,SHB,ESM1,NR4A3,TGFA,CSF1,EGFR,ROBO1,SLC39A14,IL1B,FYN	19	612	SPRY2,HBEGF,MTSS1,SHB,ESM1,NR4A3,RELA,NUP62,STAT5A,NRP2,TGFA,PTPN12,CSF1,EGFR,PIK3CD,CCL2,SLC39A14,IL1B,FYN	1
GO: Biological Process	GO:0007186	G protein-coupled receptor signaling pathway		0.003646	1	0.0233	0.2122	16	389	EREG,ABR,BDKRB1,ITPR3,CCL2,CCL5,CCL7,CXCL5,HTR1F,CXCL1,CXCL2,CXCL3,S1PR3,GPR68,SLC39A14,CXCL8	13	389	DGKH,CXCL1,CXCL2,CXCL3,BDKRB1,ITPR3,GPR68,CCL2,CCL5,CCL7,SLC39A14,CXCL5,CXCL8	1
GO: Biological Process	GO:0007204	positive regulation of cytosolic calcium ion concentration		3.234e-05	0.1635	0.0005206	0.00474	13	174	DBI,BDKRB1,ITPR2,ITPR3,FGF2,C1QTNF1,PML,CXCL1,CXCL2,CXCL3,S1PR3,IL1B,FYN	11	174	CASQ1,CXCL1,CXCL2,CXCL3,BDKRB1,ITPR2,ITPR3,C1QTNF1,IL1B,FYN,PML	1
GO: Biological Process	GO:0007249	I-kappaB kinase/NF-kappaB signaling		6.94e-10	3.508e-06	4.556e-08	4.148e-07	22	232	TRAF1,PLK2,TRAF3,TRIM25,DDX58,TNIP3,RIPK2,IRF1,TAB2,TNIP1,TNFRSF10B,CFLAR,SQSTM1,NFKBIA,TNIP2,BIRC2,BIRC3,RELB,TIFA,TNFAIP3,IL1B,FYN	23	232	TRAF1,PLK2,TRAF2,TRAF3,TRIM25,DDX58,TNIP2,TNIP3,BIRC2,BIRC3,IRF1,TNIP1,RELA,RELB,NUP62,CFLAR,CANT1,SQSTM1,NFKBIA,TIFA,TNFAIP3,IL1B,FYN	1
GO: Biological Process	GO:0007253	cytoplasmic sequestering of NF-kappaB		0.007319	1	0.03898	0.355	2	7	NFKBIA,NFKBIB	2	7	NFKBIA,NFKBIB	0
GO: Biological Process	GO:0007254	JNK cascade		0.0004825	1	0.004811	0.04381	11	171	CYLD,TRAF1,TRAF3,ERN1,RIPK2,TAB2,GADD45A,MAP3K5,EGFR,IL1B,TRIB1	11	171	CYLD,TRAF1,TRAF2,TRAF3,ERN1,DAXX,GADD45A,MAP3K5,EGFR,IL1B,TRIB1	1
GO: Biological Process	GO:0007259	receptor signaling pathway via JAK-STAT		4.278e-08	0.0002162	1.567e-06	1.427e-05	14	115	IL15,IRF1,GADD45A,STAT5A,PTPN2,CCL2,CCL5,CXCL5,IFNAR1,IFNAR2,LIF,FYN,IL6,IL7R	10	115	IRF1,GADD45A,STAT5A,IFNAR1,IFNAR2,LIF,CCL2,CCL5,CXCL5,FYN	1
GO: Biological Process	GO:0007346	regulation of mitotic cell cycle		0.003155	1	0.02113	0.1924	21	566	CYLD,PLK2,EREG,GADD45A,STAT5A,BID,BTN2A2,IER3,HECW2,BTG3,CCL2,DLG1,PLK3,PML,SHB,TGFA,PIM3,EGFR,IL1B,SMAD3,CDK6	20	566	CYLD,PLK2,SHB,NUP62,GADD45A,STAT5A,BID,TGFA,PIM3,BTN2A2,EGFR,IER3,HECW2,CCL2,DLG1,IL1B,PLK3,SMAD3,PML,CDK6	1
GO: Biological Process	GO:0007565	female pregnancy		1.99e-05	0.1006	0.0003422	0.003116	14	191	IRF1,STAT5A,PRDM1,JUNB,KLF9,CCL2,FLT1,FOSL2,PPARD,SLC2A1,TGFBR2,LIF,EMP2,IL1B	9	191	IRF1,PPARD,SLC2A1,STAT5A,LIF,JUNB,KLF9,CCL2,IL1B	1
GO: Biological Process	GO:0007568	aging		0.0004425	1	0.004438	0.04041	18	382	IL15,PLK2,ZNF217,BCL2A1,NFE2L2,NFKB2,FGF2,CCL2,CCL5,PML,TBX3,FLT1,FOSL2,ICAM1,TGFBR2,ATP2B1,IL6,CDK6	13	382	PLK2,ICAM1,RELA,NUP62,BCL2A1,CLDN1,NFKB2,CCL2,CCL5,ATP2B1,ENO3,PML,CDK6	1
GO: Biological Process	GO:0007584	response to nutrient		8.511e-05	0.4302	0.001182	0.01076	14	218	IL15,TRIM25,DBI,CCL2,CCL5,PPARD,CXCL1,CXCL2,CXCL3,TGFBR2,EGFR,CD44,IL1B,ATP2B1	11	218	TRIM25,RELA,PPARD,CXCL1,CXCL2,CXCL3,EGFR,CCL2,CCL5,IL1B,ATP2B1	1
GO: Biological Process	GO:0007596	blood coagulation		0.001772	1	0.01351	0.123	12	231	IRF1,IRF2,ITPR2,ITPR3,NFE2L2,EHD1,C1QTNF1,MAFF,TFPI2,SERPINB2,FYN,IL6	10	231	TFPI2,IRF1,IRF2,DGKH,ITPR2,ITPR3,EHD1,SERPINB2,C1QTNF1,FYN	1
GO: Biological Process	GO:0007599	hemostasis		0.001974	1	0.01463	0.1333	12	234	IRF1,IRF2,ITPR2,ITPR3,NFE2L2,EHD1,C1QTNF1,MAFF,TFPI2,SERPINB2,FYN,IL6	10	234	TFPI2,IRF1,IRF2,DGKH,ITPR2,ITPR3,EHD1,SERPINB2,C1QTNF1,FYN	1
GO: Biological Process	GO:0008284	positive regulation of cell population proliferation		5.828e-11	2.946e-07	6.268e-09	5.708e-08	43	742	IL34,IL15,EREG,ERN1,RIPK2,MARCKSL1,STAT5A,MAP3K5,NRP2,CFLAR,PIK3CD,FGF2,CCL2,DLG1,CCL5,CXCL5,PID1,NOTCH2,PML,TBX3,FLT1,CDV3,HBEGF,FOSL2,ESM1,NR4A3,LAMC2,PPARD,CXCL2,S1PR3,TGFA,RHOG,TGFBR2,LIF,CSF1,EGFR,CD70,TNFAIP3,EMP2,IL1B,IL6,IL7R,CDK6	29	742	CDV3,ERN1,HBEGF,ESM1,NR4A3,LAMC2,RELA,PPARD,CXCL2,CLDN1,STAT5A,MAP3K5,NRP2,TGFA,CFLAR,RHOG,LIF,CSF1,EGFR,PIK3CD,CD70,CCL2,DLG1,CCL5,TNFAIP3,IL1B,CXCL5,PML,CDK6	1
GO: Biological Process	GO:0008285	negative regulation of cell population proliferation		1.61e-09	8.138e-06	8.943e-08	8.143e-07	35	580	SPRY2,IL15,EREG,INHBA,MTSS1,MCC,IRF1,PRDM1,STK4,PTPN2,BTN2A2,KLF9,BTG3,FGF2,CCL2,DLG1,SDC4,PML,FLT1,CDV3,PTGES,PPARD,CXCL1,TGFBR2,LIF,P3H2,CD44,ROBO1,TNFAIP3,IL1B,TRIB1,IL6,CXCL8,SMAD3,CDK6	23	580	SPRY2,CDV3,INHBA,MTSS1,PTGES,IRF1,NUP62,PPARD,CXCL1,LIF,BTN2A2,P3H2,KLF9,CCL2,DLG1,TNFAIP3,IL1B,TRIB1,SDC4,CXCL8,SMAD3,PML,CDK6	1
GO: Biological Process	GO:0008360	regulation of cell shape		0.00128	1	0.0106	0.09648	9	136	MYO10,CCL2,DLG1,CCL7,ICAM1,FMNL3,RHOG,FYN,IL6	8	136	MYO10,ICAM1,FMNL3,RHOG,CCL2,DLG1,CCL7,FYN	1
GO: Biological Process	GO:0008625	extrinsic apoptotic signaling pathway via death domain receptors		0.003926	1	0.02469	0.2248	6	78	TNFRSF10B,BID,STK4,CFLAR,ICAM1,TNFAIP3	6	78	TRAF2,ICAM1,DAXX,BID,CFLAR,TNFAIP3	1
GO: Biological Process	GO:0009266	response to temperature stimulus		0.008805	1	0.04528	0.4123	11	248	TCIM,IRF1,NFKBIA,CCL2,FOSL2,CXCL1,CXCL2,CXCL3,IL1B,ATP2B1,IL6	11	248	IRF1,CASQ1,DAXX,NUP62,CXCL1,CXCL2,CXCL3,NFKBIA,CCL2,IL1B,ATP2B1	1
GO: Biological Process	GO:0009306	protein secretion		0.004185	1	0.02589	0.2358	13	290	RAB8B,ITPR2,ITPR3,CCL5,CDV3,PPARD,SLC2A1,PIM3,FRMD4A,EGFR,GPR68,IL1B,IL6	12	290	CDV3,PPARD,TTN,SLC2A1,ITPR2,ITPR3,PIM3,FRMD4A,EGFR,GPR68,CCL5,IL1B	1
GO: Biological Process	GO:0009597	detection of virus		0.005295	1	0.03091	0.2814	2	6	DDX58,IFIH1	2	6	DDX58,IFIH1	0
GO: Biological Process	GO:0009611	response to wounding		1.389e-08	7.019e-05	5.849e-07	5.326e-06	33	570	EREG,INHBA,IRF1,IRF2,MAP3K5,ITPR2,ITPR3,CFLAR,NFE2L2,EHD1,FGF2,CCL2,C1QTNF1,MAFF,CXCL5,SDC4,NOTCH2,TFPI2,HBEGF,PPARD,CXCL1,CXCL2,CXCL3,TGFA,TGFBR2,EGFR,SERPINB2,CD44,TNFAIP3,IL1B,FYN,IL6,SMAD3	27	570	INHBA,TFPI2,HBEGF,IRF1,IRF2,DGKH,PPARD,CXCL1,CXCL2,CXCL3,CLDN1,MAP3K5,ITPR2,ITPR3,TGFA,CFLAR,EGFR,EHD1,SERPINB2,CCL2,C1QTNF1,TNFAIP3,IL1B,CXCL5,FYN,SDC4,SMAD3	1
GO: Biological Process	GO:0009612	response to mechanical stimulus		6.178e-05	0.3123	0.0009079	0.008267	15	239	IRF1,TNFRSF10B,BDKRB1,GADD45A,JUNB,NFKB1,NFKBIA,CCL2,FOSL2,SLC2A1,TGFBR2,EGFR,IL1B,FYN,IL6	13	239	IRF1,RELA,TTN,BDKRB1,GADD45A,SLC2A1,JUNB,EGFR,NFKB1,NFKBIA,CCL2,IL1B,FYN	1
GO: Biological Process	GO:0009615	response to virus		2.404e-11	1.215e-07	3.278e-09	2.985e-08	26	278	IL15,TRAF3,TRIM25,DDX58,SHFL,RIPK2,GBP1,GBP2,IRF1,IRF2,IFIH1,NFKBIA,CCL2,CCL5,CCL7,PML,BIRC2,BIRC3,POU2F2,IFNAR1,IFNAR2,IFNGR2,TNFAIP3,IL1B,IL6,CDK6	24	278	TRAF3,TRIM25,DDX58,BIRC2,GBP1,BIRC3,GBP2,IRF1,POU2F2,IRF2,RELA,DTX3L,IFNAR1,IFNAR2,IFNGR2,IFIH1,NFKBIA,CCL2,CCL5,CCL7,TNFAIP3,IL1B,PML,CDK6	1
GO: Biological Process	GO:0009617	response to bacterium		1.957e-14	9.894e-11	7.611e-12	6.93e-11	39	484	ABR,DRAM1,TNIP3,RIPK2,GBP1,GBP2,TAB2,GCH1,BDKRB1,PRDM1,CFLAR,GBP4,SQSTM1,NFKB1,NFKB2,NFKBIA,NFKBIB,CCL2,CCL5,TNFAIP8,CXCL5,NOTCH2,TNIP2,ICAM1,PTGES,PPARD,CXCL1,CXCL2,CXCL3,IFNAR1,RHOG,MT2A,C15orf48,TNFAIP3,IL1B,TRIB1,IL6,IL7R,CXCL8	33	484	DRAM1,TNIP2,ICAM1,TNIP3,PTGES,GBP1,GBP2,RELA,PPARD,CXCL1,CXCL2,CXCL3,BDKRB1,CLDN1,IFNAR1,CFLAR,RHOG,MT2A,GBP4,SQSTM1,NFKB1,NFKB2,NFKBIA,NFKBIB,C15orf48,CCL2,CCL5,TNFAIP3,TNFAIP8,IL1B,CXCL5,TRIB1,CXCL8	1
GO: Biological Process	GO:0009620	response to fungus		0.00204	1	0.01503	0.1368	5	47	TRAF3,PIK3CD,PTX3,CXCL2,IL6	4	47	TRAF3,CXCL2,PIK3CD,PTX3	1
GO: Biological Process	GO:0009628	response to abiotic stimulus		0.0002839	1	0.003175	0.02891	41	1220	TCIM,IRF1,TNFRSF10B,TRIP10,BDKRB1,GADD45A,ITPR2,CFLAR,JUNB,NFE2L2,NFKB1,NFKBIA,CCL2,CCL5,CCL7,CXCL5,PLK3,PML,LRRC8C,FLT1,SLC11A2,FOSL2,ICAM1,BIRC2,RELB,PPARD,CXCL1,CXCL2,CXCL3,SLC2A1,TGFBR2,EGFR,GPR68,TANC1,IL1B,FYN,ATP2B1,CTSS,IL6,IL7R,SMAD3	40	1220	SLC11A2,ICAM1,BIRC2,IRF1,CASQ1,DAXX,RELA,RELB,NUP62,PPARD,CXCL1,CXCL2,CXCL3,TTN,TRIP10,BDKRB1,GADD45A,SLC2A1,CLDN1,ITPR2,CFLAR,JUNB,EGFR,GPR68,NFKB1,NFKBIA,CCL2,PYGM,CCL5,CCL7,TANC1,IL1B,CXCL5,FYN,ATP2B1,PLK3,CTSS,SMAD3,PML,NPAS2	1
GO: Biological Process	GO:0009725	response to hormone		0.0002305	1	0.002672	0.02433	33	894	EREG,TRIM25,INHBA,RAB8B,IRF1,STAT5A,CFLAR,PTPN2,JUNB,PTPRE,NFE2L2,KLF9,NFKB1,UGCG,CCL2,CCL5,PID1,FOSL2,ICAM1,NR4A3,PPARD,CXCL1,CXCL2,CXCL3,SLC2A1,TGFBR2,EGFR,SLC39A14,IL1B,FYN,ATP2B1,CTSS,IL6	26	894	TRIM25,INHBA,ICAM1,IRF1,NR4A3,DAXX,RELA,PPARD,CXCL1,CXCL2,CXCL3,SLC2A1,CLDN1,STAT5A,CFLAR,JUNB,EGFR,KLF9,NFKB1,CCL2,CCL5,SLC39A14,IL1B,FYN,ATP2B1,CTSS	1
GO: Biological Process	GO:0009914	hormone transport		2.384e-05	0.1205	0.0004041	0.003679	16	247	INHBA,RAB8B,ITPR2,ITPR3,C1QTNF1,CCL5,TBX3,CDV3,PPARD,SLC2A1,LIF,PIM3,EGFR,GPR68,IL1B,IL6	13	247	CDV3,INHBA,PPARD,SLC2A1,ITPR2,ITPR3,LIF,PIM3,EGFR,GPR68,C1QTNF1,CCL5,IL1B	1
GO: Biological Process	GO:0009967	positive regulation of signal transduction		8.401e-11	4.247e-07	7.584e-09	6.905e-08	58	1240	IL34,CYLD,SPRY2,TRAF1,PLK2,TRAF3,EREG,TRIM25,ERN1,INHBA,TCIM,RIPK2,TAB2,TNFRSF10B,GADD45A,CEMIP2,MAP3K5,BID,STK4,CFLAR,PTPN2,PIK3CD,NFKB1,MID1,FGF2,CCL2,C1QTNF1,CCL5,CCL7,CXCL5,NOTCH2,WWC1,PML,FLT1,HBEGF,TNIP2,ICAM1,DUSP6,BIRC2,BIRC3,ESM1,PPARD,TGFA,RHOG,LIF,CSF1,EGFR,CD44,TIFA,ROBO1,TNFAIP3,SLC39A14,EMP2,IL1B,FYN,IL6,IL7R,SMAD3	44	1240	CYLD,SPRY2,TRAF1,PLK2,TRAF2,TRAF3,TRIM25,ERN1,INHBA,HBEGF,TNIP2,ICAM1,BIRC2,BIRC3,ESM1,DAXX,RELA,NUP62,PPARD,GADD45A,MAP3K5,BID,TGFA,CFLAR,RHOG,LIF,CSF1,EGFR,CANT1,PIK3CD,NFKB1,TIFA,CCL2,C1QTNF1,CCL5,CCL7,TNFAIP3,SLC39A14,IL1B,CXCL5,FYN,WWC1,SMAD3,PML	1
GO: Biological Process	GO:0009968	negative regulation of signal transduction		1.775e-08	8.975e-05	7.238e-07	6.591e-06	50	1135	CYLD,SPRY2,EREG,TNIP3,TCIM,MCC,GBP1,IRF1,TNIP1,TNFRSF10B,BMT2,BID,PRDM1,STK4,CFLAR,PTPN2,WWC2,BTN2A2,PTPRE,IER3,NFE2L2,NFKBIA,FGF2,DLG1,CCL5,TNFAIP8,PID1,WWC1,HTR1F,RASA2,HBEGF,ICAM1,DUSP6,S1PR3,PPIF,TGFA,TGFBR2,LIF,EGFR,CD44,OTUD4,ROBO1,TNFAIP1,TNFAIP3,IL1B,FYN,TRIB1,IL6,CXCL8,SMAD3	32	1135	CYLD,SPRY2,TRAF2,RASA2,HBEGF,ICAM1,TNIP3,GBP1,IRF1,TNIP1,RELA,NUP62,BID,TGFA,CFLAR,LIF,BTN2A2,PTPN12,EGFR,IER3,NFKBIA,OTUD4,DLG1,CCL5,TNFAIP3,TNFAIP8,IL1B,FYN,TRIB1,WWC1,CXCL8,SMAD3	1
GO: Biological Process	GO:0009991	response to extracellular stimulus		0.0001715	0.867	0.002115	0.01925	23	518	IL15,TRIM25,DBI,TRIP10,BMT2,STAT5A,MAP3K5,NFE2L2,CCL2,CCL5,ICAM1,PPARD,CXCL1,CXCL2,CXCL3,SLC2A1,NUAK2,TGFBR2,EGFR,CD44,IL1B,ATP2B1,IL6	17	518	TRIM25,ICAM1,RELA,PPARD,CXCL1,CXCL2,CXCL3,TRIP10,SLC2A1,STAT5A,MAP3K5,NUAK2,EGFR,CCL2,CCL5,IL1B,ATP2B1	1
GO: Biological Process	GO:0010212	response to ionizing radiation		0.001783	1	0.01355	0.1234	10	171	GADD45A,CCL2,CCL7,CXCL5,PML,ICAM1,CXCL1,CXCL2,CXCL3,IL1B	10	171	ICAM1,CXCL1,CXCL2,CXCL3,GADD45A,CCL2,CCL7,IL1B,CXCL5,PML	1
GO: Biological Process	GO:0010243	response to organonitrogen compound		0.0001009	0.5102	0.001368	0.01246	37	1007	EREG,TRIM25,RAB8B,RIPK2,IRF1,PANX1,STAT5A,ITPR2,ITPR3,CFLAR,PTPN2,JUNB,PTPRE,NFE2L2,KLF9,NFKB1,NFKBIA,CCL2,CCL5,PID1,HTR1F,SGTB,FOSL2,ICAM1,BIRC2,NR4A3,CXCL1,CXCL2,CXCL3,SLC2A1,EGFR,TNFAIP3,SLC39A14,IL1B,FYN,ATP2B1,IL6	28	1007	TRIM25,ICAM1,BIRC2,KLF3,IRF1,NR4A3,RELA,CXCL1,CXCL2,CXCL3,SLC2A1,STAT5A,ITPR2,ITPR3,CFLAR,JUNB,EGFR,KLF9,NFKB1,NFKBIA,CCL2,PYGM,CCL5,TNFAIP3,SLC39A14,IL1B,FYN,ATP2B1	1
GO: Biological Process	GO:0010332	response to gamma radiation		5.199e-05	0.2628	0.0007821	0.007121	8	69	CCL2,CCL7,CXCL5,PML,CXCL1,CXCL2,CXCL3,IL1B	8	69	CXCL1,CXCL2,CXCL3,CCL2,CCL7,IL1B,CXCL5,PML	1
GO: Biological Process	GO:0010562	positive regulation of phosphorus metabolic process		1.965e-08	9.931e-05	7.882e-07	7.177e-06	39	765	IL34,SPRY2,IL15,EREG,ERN1,INHBA,TCIM,RIPK2,TAB2,TNFRSF10B,ANKLE2,BDKRB1,GADD45A,MAP3K5,NEDD9,STK4,SQSTM1,FGF2,DLG1,CCL5,PID1,SDC4,FLT1,HBEGF,ICAM1,DUSP6,TGFA,TGFBR2,LIF,CSF1,EGFR,CD44,ROBO1,EMP2,IL1B,RAP2C,FYN,IL6,SMAD3	23	765	SPRY2,TRAF2,ERN1,INHBA,HBEGF,ICAM1,DAXX,DGKH,ANKLE2,BDKRB1,GADD45A,MAP3K5,TGFA,LIF,CSF1,EGFR,SQSTM1,DLG1,CCL5,IL1B,FYN,SDC4,SMAD3	1
GO: Biological Process	GO:0010628	positive regulation of gene expression		8.784e-10	4.44e-06	5.616e-08	5.113e-07	46	905	IL34,SPRY2,IL15,EREG,TRIM25,ERN1,DDX58,INHBA,RIPK2,IRF1,PANX1,CD83,STAT5A,PRDM1,IFIH1,NFE2L2,PIK3CD,NFKB1,NFKB2,FGF2,CCL2,C1QTNF1,CCL5,PID1,BIRC2,BIRC3,POU2F2,NR4A3,RELB,PPARD,IFNAR1,LIF,SH3PXD2B,MT2A,CSF1,EGFR,CD44,ROBO1,LUM,IL1B,IL6,IL7R,CXCL8,SMAD3,SAMD4A,CDK6	35	905	SPRY2,TRAF2,TRIM25,ERN1,DDX58,INHBA,BIRC2,BIRC3,IRF1,POU2F2,NR4A3,RELA,RELB,PPARD,CD83,TTN,STAT5A,IFNAR1,IFIH1,LIF,SH3PXD2B,MT2A,CSF1,EGFR,PIK3CD,NFKB1,NFKB2,CCL2,C1QTNF1,CCL5,IL1B,CXCL8,SMAD3,SAMD4A,CDK6	1
GO: Biological Process	GO:0010648	negative regulation of cell communication		4.614e-09	2.332e-05	2.221e-07	2.023e-06	53	1195	CYLD,SPRY2,PLK2,EREG,INHBA,TNIP3,TCIM,MCC,GBP1,IRF1,TNIP1,TNFRSF10B,BMT2,BID,PRDM1,STK4,CFLAR,PTPN2,WWC2,BTN2A2,PTPRE,IER3,NFE2L2,NFKBIA,FGF2,DLG1,CCL5,TNFAIP8,PID1,WWC1,HTR1F,RASA2,HBEGF,ICAM1,DUSP6,S1PR3,PPIF,TGFA,TGFBR2,LIF,PIM3,EGFR,CD44,OTUD4,ROBO1,TNFAIP1,TNFAIP3,IL1B,FYN,TRIB1,IL6,CXCL8,SMAD3	35	1195	CYLD,SPRY2,PLK2,TRAF2,RASA2,INHBA,HBEGF,ICAM1,TNIP3,GBP1,IRF1,TNIP1,RELA,NUP62,BID,TGFA,CFLAR,LIF,PIM3,BTN2A2,PTPN12,EGFR,IER3,NFKBIA,OTUD4,DLG1,CCL5,TNFAIP3,TNFAIP8,IL1B,FYN,TRIB1,WWC1,CXCL8,SMAD3	1
GO: Biological Process	GO:0010742	macrophage derived foam cell differentiation		0.007317	1	0.03898	0.355	3	21	NFKB1,NFKBIA,CSF1	3	21	CSF1,NFKB1,NFKBIA	1
GO: Biological Process	GO:0010743	regulation of macrophage derived foam cell differentiation		0.003308	1	0.02177	0.1982	3	16	NFKB1,NFKBIA,CSF1	3	16	CSF1,NFKB1,NFKBIA	1
GO: Biological Process	GO:0010744	positive regulation of macrophage derived foam cell differentiation		0.005295	1	0.03091	0.2814	2	6	NFKB1,CSF1	2	6	CSF1,NFKB1	1
GO: Biological Process	GO:0010758	regulation of macrophage chemotaxis		0.0007545	1	0.007037	0.06408	4	22	IL34,CCL2,CCL5,CSF1	3	22	CSF1,CCL2,CCL5	1
GO: Biological Process	GO:0010759	positive regulation of macrophage chemotaxis		0.0001166	0.5893	0.001527	0.0139	4	14	IL34,CCL2,CCL5,CSF1	3	14	CSF1,CCL2,CCL5	1
GO: Biological Process	GO:0010803	regulation of tumor necrosis factor-mediated signaling pathway		0.0002694	1	0.003033	0.02761	6	47	CYLD,TRAF1,PTPN2,BIRC2,BIRC3,TNFAIP3	6	47	CYLD,TRAF1,TRAF2,BIRC2,BIRC3,TNFAIP3	1
GO: Biological Process	GO:0010817	regulation of hormone levels		0.0002474	1	0.002816	0.02565	18	364	INHBA,RAB8B,ITPR2,ITPR3,NFKB1,C1QTNF1,CCL5,TBX3,CDV3,PPARD,SLC2A1,LIF,PIM3,EGFR,GPR68,SLC39A14,IL1B,IL6	15	364	CDV3,INHBA,PPARD,SLC2A1,ITPR2,ITPR3,LIF,PIM3,EGFR,GPR68,NFKB1,C1QTNF1,CCL5,SLC39A14,IL1B	1
GO: Biological Process	GO:0010883	regulation of lipid storage		9.309e-05	0.4706	0.001282	0.01168	6	39	PTPN2,NFKB1,NFKBIA,EHD1,PPARD,IL6	4	39	PPARD,NFKB1,NFKBIA,EHD1	1
GO: Biological Process	GO:0010939	regulation of necrotic cell death		0.0003386	1	0.003631	0.03306	5	32	CYLD,CFLAR,BIRC2,BIRC3,PPIF	4	32	CYLD,BIRC2,BIRC3,CFLAR	1
GO: Biological Process	GO:0010942	positive regulation of cell death		9.456e-05	0.478	0.001294	0.01178	26	600	CYLD,ABR,INHBA,RIPK2,IRF1,TNFRSF10B,GADD45A,MAP3K5,BID,STK4,PTPN2,PIK3CD,SQSTM1,CCL2,CCL5,TNFAIP8,NOTCH2,PML,CDV3,DUSP6,NR4A3,CXCL2,CD44,IL1B,FYN,IL6	20	600	CYLD,TRAF2,CDV3,INHBA,IRF1,NR4A3,DAXX,RELA,CXCL2,GADD45A,MAP3K5,BID,PIK3CD,SQSTM1,CCL2,CCL5,TNFAIP8,IL1B,FYN,PML	1
GO: Biological Process	GO:0010950	positive regulation of endopeptidase activity		0.0007666	1	0.007059	0.06427	10	153	RIPK2,TNFRSF10B,MAP3K5,BID,CFLAR,PML,SLC11A2,ROBO1,FYN,SMAD3	8	153	TRAF2,SLC11A2,MAP3K5,BID,CFLAR,FYN,SMAD3,PML	1
GO: Biological Process	GO:0010952	positive regulation of peptidase activity		0.001634	1	0.01288	0.1173	10	169	RIPK2,TNFRSF10B,MAP3K5,BID,CFLAR,PML,SLC11A2,ROBO1,FYN,SMAD3	8	169	TRAF2,SLC11A2,MAP3K5,BID,CFLAR,FYN,SMAD3,PML	1
GO: Biological Process	GO:0010959	regulation of metal ion transport		0.002206	1	0.01564	0.1424	10	176	DBI,RRAD,BDKRB1,CCL2,DLG1,CCL5,PML,ICAM1,FYN,ATP2B1	9	176	ICAM1,CASQ1,BDKRB1,CCL2,DLG1,CCL5,FYN,ATP2B1,PML	1
GO: Biological Process	GO:0014002	astrocyte development		0.0002093	1	0.002464	0.02243	5	29	MT2A,EGFR,IL1B,IL6,CDK6	4	29	MT2A,EGFR,IL1B,CDK6	1
GO: Biological Process	GO:0014065	phosphatidylinositol 3-kinase signaling		0.0007871	1	0.007182	0.06539	9	127	BTN2A2,IER3,PIK3CD,FGF2,CCL5,FLT1,PPARD,EGFR,FYN	7	127	PPARD,BTN2A2,EGFR,IER3,PIK3CD,CCL5,FYN	1
GO: Biological Process	GO:0014066	regulation of phosphatidylinositol 3-kinase signaling		0.0002068	1	0.002464	0.02243	9	106	BTN2A2,IER3,PIK3CD,FGF2,CCL5,FLT1,PPARD,EGFR,FYN	7	106	PPARD,BTN2A2,EGFR,IER3,PIK3CD,CCL5,FYN	1
GO: Biological Process	GO:0014070	response to organic cyclic compound		5.213e-07	0.002635	1.432e-05	0.0001304	41	936	IL15,TRIM25,DDX58,INHBA,RIPK2,IRF1,PANX1,CD83,STAT5A,BID,ITPR2,ITPR3,CFLAR,IFIH1,JUNB,KLF9,NFKB1,NFKBIA,CCL2,CCL5,FLT1,HTR1F,FOSL2,GRAMD1A,ICAM1,DUSP6,PTGES,BIRC2,NR4A3,PPARD,CXCL1,CXCL2,CXCL3,TGFBR2,EGFR,CD44,LUM,IL1B,ATP2B1,IL6,CDK6	33	936	TRIM25,DDX58,INHBA,ICAM1,PTGES,BIRC2,IRF1,NR4A3,DAXX,RELA,PPARD,CD83,CXCL1,CXCL2,CXCL3,CLDN1,STAT5A,BID,ITPR2,ITPR3,CFLAR,IFIH1,JUNB,EGFR,KLF9,NFKB1,NFKBIA,CCL2,PYGM,CCL5,IL1B,ATP2B1,CDK6	1
GO: Biological Process	GO:0014074	response to purine-containing compound		0.002094	1	0.01541	0.1403	9	146	PANX1,ITPR2,ITPR3,JUNB,CCL2,FOSL2,BIRC2,IL1B,IL6	8	146	BIRC2,RELA,ITPR2,ITPR3,JUNB,CCL2,PYGM,IL1B	1
GO: Biological Process	GO:0015691	cadmium ion transport		0.002173	1	0.01554	0.1415	2	4	SLC11A2,SLC39A14	2	4	SLC11A2,SLC39A14	0
GO: Biological Process	GO:0016525	negative regulation of angiogenesis		0.001757	1	0.01346	0.1226	7	90	SPRY2,PLK2,GADD45A,CCL2,PML,FLT1,LIF	6	90	SPRY2,PLK2,GADD45A,LIF,CCL2,PML	1
GO: Biological Process	GO:0016579	protein deubiquitination		0.0007264	1	0.006838	0.06226	13	238	CYLD,TRAF3,DDX58,TNIP3,TNIP1,IFIH1,NFKBIA,TNIP2,BIRC2,BIRC3,OTUD4,TNFAIP3,SMAD3	14	238	CYLD,TRAF2,TRAF3,DDX58,TNIP2,TNIP3,BIRC2,BIRC3,TNIP1,IFIH1,NFKBIA,OTUD4,TNFAIP3,SMAD3	1
GO: Biological Process	GO:0018108	peptidyl-tyrosine phosphorylation		2.863e-07	0.001447	8.615e-06	7.845e-05	20	271	IL34,IL15,EREG,RIPK2,IRF1,STAT5A,NEDD9,PTPN2,CCL5,FLT1,HBEGF,ICAM1,IFNAR1,TGFA,LIF,EGFR,CD44,RAP2C,FYN,IL6	11	271	HBEGF,ICAM1,IRF1,TTN,STAT5A,IFNAR1,TGFA,LIF,EGFR,CCL5,FYN	1
GO: Biological Process	GO:0018212	peptidyl-tyrosine modification		3.418e-07	0.001728	9.956e-06	9.066e-05	20	274	IL34,IL15,EREG,RIPK2,IRF1,STAT5A,NEDD9,PTPN2,CCL5,FLT1,HBEGF,ICAM1,IFNAR1,TGFA,LIF,EGFR,CD44,RAP2C,FYN,IL6	11	274	HBEGF,ICAM1,IRF1,TTN,STAT5A,IFNAR1,TGFA,LIF,EGFR,CCL5,FYN	1
GO: Biological Process	GO:0019220	regulation of phosphate metabolic process		3.447e-07	0.001742	9.956e-06	9.066e-05	51	1284	IL34,SPRY2,IL15,EREG,ERN1,INHBA,TCIM,RIPK2,IRF1,TAB2,TNFRSF10B,ANKLE2,BDKRB1,GADD45A,MAP3K5,NEDD9,STK4,PTPN2,IER3,SQSTM1,FGF2,DLG1,CCL5,PID1,SDC4,PML,FLT1,HBEGF,ICAM1,DUSP6,SHB,BIRC3,PPIF,IFNAR1,TGFA,TGFBR2,LIF,CSF1,EGFR,SLC2A6,CD44,ROBO1,TNFAIP3,EMP2,IL1B,RAP2C,FYN,TRIB1,IL6,SMAD3,PHACTR1	35	1284	SPRY2,TRAF2,ERN1,INHBA,HBEGF,ICAM1,SHB,BIRC3,IRF1,DAXX,DGKH,NUP62,ANKLE2,TTN,BDKRB1,GADD45A,MAP3K5,IFNAR1,TGFA,LIF,CSF1,EGFR,IER3,SLC2A6,SQSTM1,DLG1,CCL5,TNFAIP3,IL1B,FYN,TRIB1,SDC4,SMAD3,PML,PHACTR1	1
GO: Biological Process	GO:0019221	cytokine-mediated signaling pathway		2.044e-25	1.033e-21	5.167e-22	4.705e-21	54	514	IL34,CYLD,IL15,TRAF1,IL32,TRAF3,EREG,TRIM25,DDX58,RIPK2,GBP1,GBP2,IRF1,IRF2,TAB2,STAT5A,PTPN2,JUNB,PIK3CD,SQSTM1,NFKB1,NFKBIA,MID1,UGCG,FGF2,CCL2,CCL5,CCL7,CXCL5,PML,TNIP2,ICAM1,BIRC2,BIRC3,CXCL1,CXCL2,CXCL3,IFNAR1,IFNAR2,IFNGR2,LIF,MT2A,CSF1,SERPINB2,CD44,OTUD4,CD70,ROBO1,TNFAIP3,IL1B,FYN,IL6,IL7R,CXCL8	43	514	CYLD,TRAF1,TRAF2,IL32,TRAF3,TRIM25,DDX58,TNIP2,ICAM1,BIRC2,GBP1,BIRC3,GBP2,IRF1,IRF2,RELA,CXCL1,CXCL2,CXCL3,STAT5A,IFNAR1,IFNAR2,IFNGR2,LIF,JUNB,MT2A,CSF1,PIK3CD,SQSTM1,NFKB1,NFKBIA,SERPINB2,OTUD4,CD70,CCL2,CCL5,CCL7,TNFAIP3,IL1B,CXCL5,FYN,CXCL8,PML	1
GO: Biological Process	GO:0019725	cellular homeostasis		7.368e-05	0.3724	0.001052	0.00958	30	732	ERN1,MARCKSL1,DBI,BDKRB1,ITPR2,ITPR3,SLC35G1,NFE2L2,FGF2,CCL2,C1QTNF1,CCL5,CCL7,PML,SLC11A2,ICAM1,PPARD,CXCL1,CXCL2,CXCL3,S1PR3,PIM3,MT2A,GPR68,SLC39A14,IL1B,FYN,ATP2B1,IL6,SMAD3	25	732	SLC11A2,ERN1,ICAM1,CASQ1,PPARD,CXCL1,CXCL2,CXCL3,BDKRB1,ITPR2,ITPR3,PIM3,MT2A,GPR68,CCL2,PYGM,C1QTNF1,CCL5,CCL7,SLC39A14,IL1B,FYN,ATP2B1,SMAD3,PML	1
GO: Biological Process	GO:0019730	antimicrobial humoral response		0.0003799	1	0.003976	0.0362	6	50	CCL2,CXCL5,CXCL1,CXCL2,CXCL3,CXCL8	6	50	CXCL1,CXCL2,CXCL3,CCL2,CXCL5,CXCL8	1
GO: Biological Process	GO:0019915	lipid storage		5.199e-05	0.2628	0.0007821	0.007121	8	69	STAT5A,PTPN2,NFKB1,NFKBIA,EHD1,PPARD,IL1B,IL6	6	69	PPARD,STAT5A,NFKB1,NFKBIA,EHD1,IL1B	1
GO: Biological Process	GO:0022407	regulation of cell-cell adhesion		5.002e-12	2.528e-08	8.156e-10	7.426e-09	29	325	CYLD,IL15,MYO10,RIPK2,IRF1,CD83,STAT5A,PTPN2,BTN2A2,CCL2,DLG1,C1QTNF1,CCL5,SDC4,ICAM1,SHB,NFKBIZ,NR4A3,CXCL1,CXCL2,CXCL3,TGFBR2,CD44,CD70,TNFAIP3,IL1B,FYN,IL6,IL7R	23	325	CYLD,MYO10,ICAM1,SHB,IRF1,NFKBIZ,NR4A3,RELA,CD83,CXCL1,CXCL2,CXCL3,STAT5A,BTN2A2,CD70,CCL2,DLG1,C1QTNF1,CCL5,TNFAIP3,IL1B,FYN,SDC4	1
GO: Biological Process	GO:0022408	negative regulation of cell-cell adhesion		4.321e-05	0.2184	0.0006659	0.006063	12	154	CYLD,IRF1,PTPN2,BTN2A2,DLG1,C1QTNF1,SDC4,CXCL1,CXCL2,CXCL3,CD44,TNFAIP3	10	154	CYLD,IRF1,CXCL1,CXCL2,CXCL3,BTN2A2,DLG1,C1QTNF1,TNFAIP3,SDC4	1
GO: Biological Process	GO:0022409	positive regulation of cell-cell adhesion		1.634e-10	8.262e-07	1.271e-08	1.157e-07	21	195	CYLD,IL15,MYO10,RIPK2,IRF1,CD83,STAT5A,BTN2A2,CCL2,CCL5,ICAM1,SHB,NFKBIZ,NR4A3,TGFBR2,CD44,CD70,IL1B,FYN,IL6,IL7R	16	195	CYLD,MYO10,ICAM1,SHB,IRF1,NFKBIZ,NR4A3,RELA,CD83,STAT5A,BTN2A2,CD70,CCL2,CCL5,IL1B,FYN	1
GO: Biological Process	GO:0022612	gland morphogenesis		3.569e-07	0.001804	1.019e-05	9.281e-05	14	136	STAT5A,CFLAR,NAV3,NOTCH2,PML,TBX3,TGFA,TGFBR2,CSF1,EGFR,CD44,ROBO1,TNFAIP3,IL6	8	136	STAT5A,TGFA,CFLAR,CSF1,EGFR,NAV3,TNFAIP3,PML	1
GO: Biological Process	GO:0023057	negative regulation of signaling		4.891e-09	2.473e-05	2.289e-07	2.085e-06	53	1197	CYLD,SPRY2,PLK2,EREG,INHBA,TNIP3,TCIM,MCC,GBP1,IRF1,TNIP1,TNFRSF10B,BMT2,BID,PRDM1,STK4,CFLAR,PTPN2,WWC2,BTN2A2,PTPRE,IER3,NFE2L2,NFKBIA,FGF2,DLG1,CCL5,TNFAIP8,PID1,WWC1,HTR1F,RASA2,HBEGF,ICAM1,DUSP6,S1PR3,PPIF,TGFA,TGFBR2,LIF,PIM3,EGFR,CD44,OTUD4,ROBO1,TNFAIP1,TNFAIP3,IL1B,FYN,TRIB1,IL6,CXCL8,SMAD3	35	1197	CYLD,SPRY2,PLK2,TRAF2,RASA2,INHBA,HBEGF,ICAM1,TNIP3,GBP1,IRF1,TNIP1,RELA,NUP62,BID,TGFA,CFLAR,LIF,PIM3,BTN2A2,PTPN12,EGFR,IER3,NFKBIA,OTUD4,DLG1,CCL5,TNFAIP3,TNFAIP8,IL1B,FYN,TRIB1,WWC1,CXCL8,SMAD3	1
GO: Biological Process	GO:0023061	signal release		0.001099	1	0.00935	0.08514	17	379	INHBA,RAB8B,ITPR2,ITPR3,C1QTNF1,CCL5,TBX3,CDV3,PTGES,PPARD,SLC2A1,LIF,PIM3,EGFR,GPR68,IL1B,IL6	14	379	CDV3,INHBA,PTGES,PPARD,SLC2A1,ITPR2,ITPR3,LIF,PIM3,EGFR,GPR68,C1QTNF1,CCL5,IL1B	1
GO: Biological Process	GO:0030001	metal ion transport		2.475e-05	0.1251	0.000417	0.003797	18	304	PANX1,DBI,RRAD,BDKRB1,ITPR2,ITPR3,SLC41A2,SLC35G1,FGF2,CCL2,DLG1,CCL5,PML,SLC11A2,ICAM1,SLC39A14,FYN,ATP2B1	14	304	SLC11A2,ICAM1,CASQ1,BDKRB1,ITPR2,ITPR3,SLC41A2,CCL2,DLG1,CCL5,SLC39A14,FYN,ATP2B1,PML	1
GO: Biological Process	GO:0030003	cellular cation homeostasis		9.627e-06	0.04867	0.0001809	0.001647	23	430	MARCKSL1,DBI,BDKRB1,ITPR2,ITPR3,SLC35G1,FGF2,CCL2,C1QTNF1,CCL5,CCL7,PML,SLC11A2,CXCL1,CXCL2,CXCL3,S1PR3,MT2A,SLC39A14,IL1B,FYN,ATP2B1,SMAD3	20	430	SLC11A2,CASQ1,CXCL1,CXCL2,CXCL3,BDKRB1,ITPR2,ITPR3,MT2A,CCL2,PYGM,C1QTNF1,CCL5,CCL7,SLC39A14,IL1B,FYN,ATP2B1,SMAD3,PML	1
GO: Biological Process	GO:0030072	peptide hormone secretion		8.95e-05	0.4524	0.001236	0.01126	13	192	RAB8B,ITPR2,ITPR3,CCL5,CDV3,PPARD,SLC2A1,LIF,PIM3,EGFR,GPR68,IL1B,IL6	11	192	CDV3,PPARD,SLC2A1,ITPR2,ITPR3,LIF,PIM3,EGFR,GPR68,CCL5,IL1B	1
GO: Biological Process	GO:0030073	insulin secretion		0.0008907	1	0.007913	0.07205	10	156	ITPR2,ITPR3,CCL5,CDV3,PPARD,SLC2A1,PIM3,GPR68,IL1B,IL6	9	156	CDV3,PPARD,SLC2A1,ITPR2,ITPR3,PIM3,GPR68,CCL5,IL1B	1
GO: Biological Process	GO:0030097	hemopoiesis		1.271e-10	6.423e-07	1.053e-08	9.588e-08	50	982	IL34,CYLD,IL15,INHBA,TCIM,RIPK2,IRF1,BCL2A1,CD83,SLC25A37,STAT5A,PRDM1,STK4,PTPN2,JUNB,BTN2A2,NFE2L2,PIK3CD,KLF9,NFKBIA,FGF2,CCL5,SMOX,RNF145,NOTCH2,PML,FLT1,SLC11A2,TFPI2,SHB,POU2F2,NFKBIZ,NR4A3,RELB,CXCL1,CXCL2,CXCL3,TGFBR2,LIF,CSF1,GPR68,CD44,CLEC2D,TNFAIP3,IL1B,TRIB1,IL6,IL7R,SMAD3,CDK6	36	982	CYLD,SLC11A2,INHBA,TFPI2,SHB,KLF3,IRF1,POU2F2,NFKBIZ,NR4A3,RELB,BCL2A1,CD83,CXCL1,CXCL2,CXCL3,SLC25A37,STAT5A,MEOX1,LIF,JUNB,BTN2A2,CSF1,PIK3CD,GPR68,KLF9,NFKBIA,CLEC2D,CCL5,TNFAIP3,IL1B,SMOX,TRIB1,SMAD3,PML,CDK6	1
GO: Biological Process	GO:0030098	lymphocyte differentiation		8.887e-10	4.493e-06	5.616e-08	5.113e-07	24	280	CYLD,IL15,INHBA,RIPK2,IRF1,BCL2A1,CD83,STAT5A,PRDM1,PTPN2,BTN2A2,PIK3CD,NOTCH2,SHB,POU2F2,NFKBIZ,RELB,TGFBR2,CD44,TNFAIP3,IL1B,IL6,IL7R,CDK6	15	280	CYLD,INHBA,SHB,IRF1,POU2F2,NFKBIZ,RELB,BCL2A1,CD83,STAT5A,BTN2A2,PIK3CD,TNFAIP3,IL1B,CDK6	1
GO: Biological Process	GO:0030099	myeloid cell differentiation		5.095e-06	0.02576	0.0001056	0.0009612	24	444	IL34,IL15,INHBA,SLC25A37,STAT5A,PTPN2,JUNB,PIK3CD,KLF9,NFKBIA,CCL5,RNF145,NOTCH2,PML,SLC11A2,NR4A3,RELB,TGFBR2,LIF,CSF1,GPR68,CLEC2D,TRIB1,CDK6	19	444	SLC11A2,INHBA,KLF3,NR4A3,RELB,SLC25A37,STAT5A,LIF,JUNB,CSF1,PIK3CD,GPR68,KLF9,NFKBIA,CLEC2D,CCL5,TRIB1,PML,CDK6	1
GO: Biological Process	GO:0030155	regulation of cell adhesion		1.581e-12	7.99e-09	3.073e-10	2.798e-09	40	582	CYLD,IL15,MYO10,RIPK2,GBP1,IRF1,CD83,STAT5A,NEDD9,STK4,PTPN2,BTN2A2,CCL2,DLG1,NINJ1,C1QTNF1,CCL5,SDC4,PML,ICAM1,SHB,NFKBIZ,NR4A3,CXCL1,CXCL2,CXCL3,TGFBR2,LIF,CSF1,CD44,CD70,TNFAIP3,EMP2,IL1B,FYN,IL6,IL7R,CXCL8,SMAD3,CDK6	31	582	CYLD,MYO10,ICAM1,SHB,GBP1,IRF1,NFKBIZ,NR4A3,RELA,CD83,CXCL1,CXCL2,CXCL3,STAT5A,LIF,BTN2A2,CSF1,CD70,CCL2,DLG1,NINJ1,C1QTNF1,CCL5,TNFAIP3,IL1B,FYN,SDC4,CXCL8,SMAD3,PML,CDK6	1
GO: Biological Process	GO:0030162	regulation of proteolysis		6.56e-06	0.03316	0.0001321	0.001203	28	578	PLK2,TRAF3,RNF19B,RIPK2,TNIP1,BCL2A1,TNFRSF10B,MAP3K5,BID,CFLAR,SERPINB8,NFE2L2,TNFAIP8,PLK3,PML,SLC11A2,TFPI2,BIRC2,BIRC3,SERPINB2,CD44,OTUD4,ROBO1,IL1B,FYN,TRIB1,IL6,SMAD3	23	578	PLK2,TRAF2,TRAF3,SLC11A2,TFPI2,RNF19B,BIRC2,BIRC3,TNIP1,BCL2A1,MAP3K5,BID,CFLAR,SERPINB8,SERPINB2,OTUD4,TNFAIP8,IL1B,FYN,TRIB1,PLK3,SMAD3,PML	1
GO: Biological Process	GO:0030217	T cell differentiation		2.404e-09	1.215e-05	1.266e-07	1.153e-06	20	204	CYLD,IL15,RIPK2,IRF1,BCL2A1,CD83,STAT5A,PRDM1,PTPN2,BTN2A2,PIK3CD,SHB,NFKBIZ,RELB,TGFBR2,CD44,IL1B,IL6,IL7R,CDK6	12	204	CYLD,SHB,IRF1,NFKBIZ,RELB,BCL2A1,CD83,STAT5A,BTN2A2,PIK3CD,IL1B,CDK6	1
GO: Biological Process	GO:0030224	monocyte differentiation		0.001929	1	0.0144	0.1311	4	28	IL34,CSF1,GPR68,CDK6	3	28	CSF1,GPR68,CDK6	1
GO: Biological Process	GO:0030225	macrophage differentiation		8.315e-06	0.04203	0.0001636	0.001489	7	39	IL34,IL15,INHBA,PTPN2,LIF,CSF1,TRIB1	4	39	INHBA,LIF,CSF1,TRIB1	1
GO: Biological Process	GO:0030334	regulation of cell migration		6.595e-09	3.334e-05	3.003e-07	2.735e-06	40	767	IL34,SPRY2,PLK2,ABR,DDX58,MCC,BDKRB1,GADD45A,STAT5A,NRP2,NEDD9,STK4,NFE2L2,PIK3CD,NAV3,FGF2,CCL2,CCL5,CCL7,SDC4,FLT1,HBEGF,ICAM1,NR4A3,LAMC2,PPARD,RHOG,TGFBR2,MT2A,CSF1,EGFR,ROBO1,EMP2,IL1B,RAP2C,TRIB1,IL6,CXCL8,SMAD3,PHACTR1	28	767	SPRY2,PLK2,DDX58,HBEGF,ICAM1,NR4A3,LAMC2,PPARD,BDKRB1,GADD45A,CLDN1,STAT5A,NRP2,RHOG,MT2A,CSF1,EGFR,PIK3CD,NAV3,CCL2,CCL5,CCL7,IL1B,TRIB1,SDC4,CXCL8,SMAD3,PHACTR1	1
GO: Biological Process	GO:0030335	positive regulation of cell migration		2.281e-07	0.001153	6.989e-06	6.364e-05	27	458	IL34,SPRY2,PLK2,BDKRB1,STAT5A,NRP2,NEDD9,STK4,NFE2L2,PIK3CD,FGF2,CCL2,CCL5,CCL7,FLT1,HBEGF,ICAM1,NR4A3,LAMC2,TGFBR2,MT2A,CSF1,EGFR,IL1B,IL6,CXCL8,SMAD3	20	458	SPRY2,PLK2,HBEGF,ICAM1,NR4A3,LAMC2,BDKRB1,CLDN1,STAT5A,NRP2,MT2A,CSF1,EGFR,PIK3CD,CCL2,CCL5,CCL7,IL1B,CXCL8,SMAD3	1
GO: Biological Process	GO:0030522	intracellular receptor signaling pathway		1.356e-05	0.06853	0.0002447	0.002229	16	236	CYLD,TRIM25,DDX58,RIPK2,TAB2,IFIH1,KLF9,NFKBIA,PML,FLT1,BIRC2,BIRC3,NR4A3,PPARD,TIFA,TNFAIP3	15	236	CYLD,TRIM25,DDX58,BIRC2,BIRC3,NR4A3,DAXX,RELA,PPARD,IFIH1,KLF9,NFKBIA,TIFA,TNFAIP3,PML	1
GO: Biological Process	GO:0030593	neutrophil chemotaxis		6.478e-07	0.003275	1.714e-05	0.0001561	10	68	PIK3CD,CCL2,CCL5,CCL7,CXCL5,CXCL1,CXCL2,CXCL3,IL1B,CXCL8	10	68	CXCL1,CXCL2,CXCL3,PIK3CD,CCL2,CCL5,CCL7,IL1B,CXCL5,CXCL8	1
GO: Biological Process	GO:0030595	leukocyte chemotaxis		8.534e-07	0.004314	2.179e-05	0.0001984	14	146	IL34,PIK3CD,CCL2,CCL5,CCL7,CXCL5,FLT1,CXCL1,CXCL2,CXCL3,CSF1,IL1B,IL6,CXCL8	11	146	CXCL1,CXCL2,CXCL3,CSF1,PIK3CD,CCL2,CCL5,CCL7,IL1B,CXCL5,CXCL8	1
GO: Biological Process	GO:0031098	stress-activated protein kinase signaling cascade		2.765e-05	0.1398	0.0004582	0.004172	16	250	CYLD,TRAF1,TRAF3,ERN1,RIPK2,TAB2,GADD45A,MAP3K5,STK4,NFKB1,MID1,DLG1,TNIP2,EGFR,IL1B,TRIB1	14	250	CYLD,TRAF1,TRAF2,TRAF3,ERN1,TNIP2,DAXX,GADD45A,MAP3K5,EGFR,NFKB1,DLG1,IL1B,TRIB1	1
GO: Biological Process	GO:0031099	regeneration		3.542e-05	0.1791	0.0005614	0.005111	19	342	INHBA,CFLAR,JUNB,NFKBIA,CCL2,NINJ1,CXCL5,NOTCH2,FLT1,HBEGF,DUSP6,NR4A3,PPARD,TGFBR2,LIF,EGFR,IL1B,FYN,IL6	17	342	INHBA,HBEGF,NR4A3,PPARD,CLDN1,CFLAR,LIF,JUNB,PTPN12,EGFR,NFKBIA,CCL2,NINJ1,IL1B,CXCL5,FYN,ENO3	1
GO: Biological Process	GO:0031100	animal organ regeneration		0.000237	1	0.002717	0.02474	10	132	NFKBIA,CCL2,CXCL5,NOTCH2,FLT1,NR4A3,TGFBR2,LIF,EGFR,IL6	7	132	NR4A3,CLDN1,LIF,EGFR,NFKBIA,CCL2,CXCL5	1
GO: Biological Process	GO:0031341	regulation of cell killing		2.66e-05	0.1344	0.0004452	0.004053	8	63	STAT5A,CCL2,CXCL5,TAP1,ICAM1,CXCL2,CLEC2D,IL7R	7	63	ICAM1,CXCL2,STAT5A,CLEC2D,CCL2,CXCL5,TAP1	1
GO: Biological Process	GO:0031347	regulation of defense response		1.957e-14	9.894e-11	7.611e-12	6.93e-11	39	484	CYLD,IL15,TRAF3,EREG,ABR,DDX58,RIPK2,IRF1,TAB2,TNIP1,STAT5A,PTPN2,IER3,NFKB1,NFKBIA,CCL5,CXCL5,TAP1,PML,PTGES,BIRC2,BIRC3,NFKBIZ,RELB,PPARD,CXCL1,CXCL2,CXCL3,IFNAR2,IFNGR2,EGFR,CD44,CLEC2D,TNFAIP3,IL1B,FYN,CTSS,IL6,SMAD3	34	484	CYLD,TRAF3,DDX58,PTGES,BIRC2,BIRC3,IRF1,NFKBIZ,TNIP1,RELA,RELB,DTX3L,PPARD,CXCL1,CXCL2,CXCL3,STAT5A,IFNAR2,IFNGR2,EGFR,IER3,NFKB1,NFKBIA,CLEC2D,CCL5,TNFAIP3,IL1B,CXCL5,FYN,TAP1,CTSS,SMAD3,PML,NPAS2	1
GO: Biological Process	GO:0031349	positive regulation of defense response		5.931e-06	0.02998	0.0001209	0.001101	17	247	IL15,EREG,RIPK2,TAB2,TNIP1,STAT5A,NFKB1,NFKBIA,CCL5,NFKBIZ,RELB,CXCL2,EGFR,IL1B,FYN,CTSS,IL6	14	247	NFKBIZ,TNIP1,RELA,RELB,CXCL2,STAT5A,EGFR,NFKB1,NFKBIA,CCL5,IL1B,FYN,CTSS,NPAS2	1
GO: Biological Process	GO:0031399	regulation of protein modification process		6.527e-07	0.003299	1.718e-05	0.0001565	52	1349	IL34,SPRY2,IL15,EREG,ERN1,INHBA,TCIM,RIPK2,IRF1,TAB2,TNIP1,DBI,TNFRSF10B,ANKLE2,BDKRB1,GADD45A,MAP3K5,NEDD9,STK4,PTPN2,SQSTM1,FGF2,DLG1,CCL5,PID1,SDC4,PML,FLT1,HBEGF,ICAM1,DUSP6,SHB,BIRC2,BIRC3,PBX4,IFNAR1,TGFA,TGFBR2,LIF,CSF1,EGFR,CD44,OTUD4,ROBO1,TNFAIP3,EMP2,IL1B,RAP2C,FYN,TRIB1,IL6,PHACTR1	38	1349	SPRY2,TRAF2,ERN1,INHBA,HBEGF,ICAM1,SHB,BIRC2,BIRC3,IRF1,TNIP1,DAXX,DGKH,RELA,NUP62,DTX3L,ANKLE2,TTN,BDKRB1,GADD45A,MAP3K5,IFNAR1,TGFA,LIF,CSF1,EGFR,SQSTM1,OTUD4,DLG1,MLLT6,CCL5,TNFAIP3,IL1B,FYN,TRIB1,SDC4,PML,PHACTR1	1
GO: Biological Process	GO:0031401	positive regulation of protein modification process		7.547e-09	3.815e-05	3.376e-07	3.074e-06	43	868	IL34,SPRY2,IL15,EREG,ERN1,INHBA,TCIM,RIPK2,TAB2,TNIP1,TNFRSF10B,ANKLE2,BDKRB1,GADD45A,MAP3K5,NEDD9,STK4,SQSTM1,FGF2,DLG1,CCL5,SDC4,PML,FLT1,HBEGF,ICAM1,DUSP6,BIRC2,BIRC3,PBX4,TGFA,TGFBR2,LIF,CSF1,EGFR,CD44,ROBO1,EMP2,IL1B,RAP2C,FYN,TRIB1,IL6	27	868	SPRY2,TRAF2,ERN1,INHBA,HBEGF,ICAM1,BIRC2,BIRC3,TNIP1,DAXX,DGKH,ANKLE2,BDKRB1,GADD45A,MAP3K5,TGFA,LIF,CSF1,EGFR,SQSTM1,DLG1,CCL5,IL1B,FYN,TRIB1,SDC4,PML	1
GO: Biological Process	GO:0031620	regulation of fever generation		0.0002351	1	0.002707	0.02465	3	7	CCL5,PTGES,IL1B	3	7	PTGES,CCL5,IL1B	1
GO: Biological Process	GO:0031622	positive regulation of fever generation		0.005295	1	0.03091	0.2814	2	6	CCL5,IL1B	2	6	CCL5,IL1B	0
GO: Biological Process	GO:0031640	killing of cells of another organism		0.0002902	1	0.003215	0.02927	5	31	CCL2,CXCL5,CXCL1,CXCL2,CXCL3	5	31	CXCL1,CXCL2,CXCL3,CCL2,CXCL5	1
GO: Biological Process	GO:0031649	heat generation		0.002212	1	0.01564	0.1424	3	14	CCL5,PTGES,IL1B	3	14	PTGES,CCL5,IL1B	1
GO: Biological Process	GO:0031650	regulation of heat generation		0.0007722	1	0.007059	0.06427	3	10	CCL5,PTGES,IL1B	3	10	PTGES,CCL5,IL1B	1
GO: Biological Process	GO:0031652	positive regulation of heat generation		0.009634	1	0.0477	0.4343	2	8	CCL5,IL1B	2	8	CCL5,IL1B	0
GO: Biological Process	GO:0031663	lipopolysaccharide-mediated signaling pathway		1.668e-06	0.008434	4.055e-05	0.0003692	8	44	RIPK2,PRDM1,NFKBIA,CCL2,CCL5,TNFAIP3,IL1B,TRIB1	6	44	NFKBIA,CCL2,CCL5,TNFAIP3,IL1B,TRIB1	1
GO: Biological Process	GO:0031665	negative regulation of lipopolysaccharide-mediated signaling pathway		0.0005483	1	0.005356	0.04877	3	9	PRDM1,TNFAIP3,TRIB1	2	9	TNFAIP3,TRIB1	1
GO: Biological Process	GO:0031667	response to nutrient levels		7.046e-05	0.3562	0.001012	0.009214	23	488	IL15,TRIM25,DBI,TRIP10,BMT2,STAT5A,MAP3K5,NFE2L2,CCL2,CCL5,ICAM1,PPARD,CXCL1,CXCL2,CXCL3,SLC2A1,NUAK2,TGFBR2,EGFR,CD44,IL1B,ATP2B1,IL6	17	488	TRIM25,ICAM1,RELA,PPARD,CXCL1,CXCL2,CXCL3,TRIP10,SLC2A1,STAT5A,MAP3K5,NUAK2,EGFR,CCL2,CCL5,IL1B,ATP2B1	1
GO: Biological Process	GO:0031669	cellular response to nutrient levels		0.0001309	0.6616	0.001675	0.01525	14	227	IL15,DBI,BMT2,MAP3K5,NFE2L2,CCL5,ICAM1,CXCL1,CXCL2,CXCL3,SLC2A1,NUAK2,ATP2B1,IL6	9	227	ICAM1,CXCL1,CXCL2,CXCL3,SLC2A1,MAP3K5,NUAK2,CCL5,ATP2B1	1
GO: Biological Process	GO:0031670	cellular response to nutrient		0.0001191	0.6019	0.001555	0.01416	7	58	IL15,DBI,CCL5,CXCL1,CXCL2,CXCL3,ATP2B1	5	58	CXCL1,CXCL2,CXCL3,CCL5,ATP2B1	1
GO: Biological Process	GO:0031960	response to corticosteroid		0.0001222	0.6175	0.001587	0.01445	13	198	CFLAR,JUNB,KLF9,CCL2,CCL5,ICAM1,CXCL1,CXCL2,CXCL3,EGFR,IL1B,ATP2B1,IL6	13	198	ICAM1,CXCL1,CXCL2,CXCL3,CLDN1,CFLAR,JUNB,EGFR,KLF9,CCL2,CCL5,IL1B,ATP2B1	1
GO: Biological Process	GO:0032088	negative regulation of NF-kappaB transcription factor activity		0.009414	1	0.0477	0.4343	5	67	CYLD,TRAF3,NFKBIA,NFKBIB,TNFAIP3	5	67	CYLD,TRAF3,NFKBIA,NFKBIB,TNFAIP3	0
GO: Biological Process	GO:0032101	regulation of response to external stimulus		8.83e-18	4.463e-14	6.376e-15	5.806e-14	53	721	IL34,CYLD,IL15,TRAF3,EREG,TRIM25,ABR,DDX58,RIPK2,IRF1,TAB2,TNIP1,STAT5A,PRDM1,PTPN2,IER3,NFE2L2,NFKB1,NFKBIA,FGF2,CCL2,C1QTNF1,CCL5,CCL7,CXCL5,TAP1,PML,PTGES,BIRC2,BIRC3,NFKBIZ,RELB,PPARD,CXCL1,CXCL2,CXCL3,IFNAR2,IFNGR2,TGFBR2,CSF1,EGFR,SERPINB2,CD44,CLEC2D,ROBO1,TNFAIP3,IL1B,FYN,TRIB1,CTSS,IL6,CXCL8,SMAD3	41	721	CYLD,TRAF3,TRIM25,DDX58,PTGES,BIRC2,BIRC3,IRF1,NFKBIZ,TNIP1,RELA,RELB,DTX3L,PPARD,CXCL1,CXCL2,CXCL3,STAT5A,IFNAR2,IFNGR2,CSF1,EGFR,IER3,NFKB1,NFKBIA,SERPINB2,CLEC2D,CCL2,C1QTNF1,CCL5,CCL7,TNFAIP3,IL1B,CXCL5,FYN,TAP1,TRIB1,CTSS,CXCL8,SMAD3,PML	1
GO: Biological Process	GO:0032102	negative regulation of response to external stimulus		1.574e-05	0.07957	0.0002822	0.002569	17	266	ABR,PRDM1,PTPN2,IER3,NFKB1,FGF2,CCL2,C1QTNF1,TAP1,PPARD,SERPINB2,CD44,CLEC2D,ROBO1,TNFAIP3,TRIB1,SMAD3	11	266	PPARD,IER3,NFKB1,SERPINB2,CLEC2D,CCL2,C1QTNF1,TNFAIP3,TAP1,TRIB1,SMAD3	1
GO: Biological Process	GO:0032103	positive regulation of response to external stimulus		7.438e-08	0.000376	2.474e-06	2.252e-05	24	351	IL34,IL15,EREG,RIPK2,TAB2,TNIP1,STAT5A,NFKB1,NFKBIA,FGF2,CCL2,CCL5,CCL7,NFKBIZ,RELB,CXCL2,CSF1,EGFR,IL1B,FYN,CTSS,IL6,CXCL8,SMAD3	18	351	NFKBIZ,TNIP1,RELA,RELB,CXCL2,STAT5A,CSF1,EGFR,NFKB1,NFKBIA,CCL2,CCL5,CCL7,IL1B,FYN,CTSS,CXCL8,SMAD3	1
GO: Biological Process	GO:0032147	activation of protein kinase activity		7.354e-06	0.03717	0.0001464	0.001333	18	278	ERN1,RIPK2,TAB2,TNFRSF10B,BDKRB1,GADD45A,MAP3K5,STK4,FGF2,DLG1,CCL5,FLT1,DUSP6,TGFA,TGFBR2,EGFR,EMP2,IL1B	12	278	TRAF2,ERN1,DAXX,DGKH,BDKRB1,GADD45A,MAP3K5,TGFA,EGFR,DLG1,CCL5,IL1B	1
GO: Biological Process	GO:0032269	negative regulation of cellular protein metabolic process		0.001509	1	0.01199	0.1092	28	797	SPRY2,SHFL,IRF1,BCL2A1,DBI,BDKRB1,GADD45A,CFLAR,PTPN2,SERPINB8,SQSTM1,NFKB1,TNFAIP8,PID1,PML,TFPI2,DUSP6,SHB,PBX4,SERPINB2,CD44,TNFAIP3,IL1B,FYN,TRIB1,IL6,SAMD4A,PHACTR1	24	797	SPRY2,TFPI2,SHB,IRF1,RELA,NUP62,BCL2A1,DTX3L,BDKRB1,GADD45A,CFLAR,SERPINB8,SQSTM1,NFKB1,SERPINB2,MLLT6,TNFAIP3,TNFAIP8,IL1B,FYN,TRIB1,SAMD4A,PML,PHACTR1	1
GO: Biological Process	GO:0032270	positive regulation of cellular protein metabolic process		2.761e-09	1.396e-05	1.439e-07	1.31e-06	54	1213	IL34,SPRY2,IL15,PLK2,EREG,ERN1,INHBA,RNF19B,TCIM,RIPK2,TAB2,TNIP1,TNFRSF10B,ANKLE2,BDKRB1,GADD45A,MAP3K5,BID,NEDD9,STK4,CFLAR,NFE2L2,SQSTM1,NFKBIA,FGF2,DLG1,CCL5,PLK3,SDC4,PML,FLT1,SLC11A2,HBEGF,ICAM1,DUSP6,BIRC2,BIRC3,PBX4,TGFA,TGFBR2,LIF,CSF1,EGFR,CD44,ROBO1,TNFAIP3,EMP2,IL1B,RAP2C,FYN,TRIB1,IL6,SMAD3,SAMD4A	37	1213	SPRY2,PLK2,TRAF2,SLC11A2,ERN1,INHBA,HBEGF,ICAM1,RNF19B,BIRC2,BIRC3,TNIP1,DAXX,DGKH,ANKLE2,BDKRB1,GADD45A,MAP3K5,BID,TGFA,CFLAR,LIF,CSF1,EGFR,SQSTM1,NFKBIA,DLG1,CCL5,TNFAIP3,IL1B,FYN,TRIB1,PLK3,SDC4,SMAD3,SAMD4A,PML	1
GO: Biological Process	GO:0032355	response to estradiol		0.0006758	1	0.006433	0.05858	11	178	BID,CFLAR,CCL2,FLT1,FOSL2,CXCL1,CXCL2,CXCL3,EGFR,IL1B,IL6	8	178	CXCL1,CXCL2,CXCL3,BID,CFLAR,EGFR,CCL2,IL1B	1
GO: Biological Process	GO:0032479	regulation of type I interferon production		1.626e-06	0.008221	3.991e-05	0.0003634	12	112	CYLD,TRAF3,TRIM25,DDX58,RIPK2,IRF1,IFIH1,NFKB1,NFKB2,RELB,IFNAR1,TNFAIP3	12	112	CYLD,TRAF3,TRIM25,DDX58,IRF1,RELA,RELB,IFNAR1,IFIH1,NFKB1,NFKB2,TNFAIP3	1
GO: Biological Process	GO:0032480	negative regulation of type I interferon production		0.0001078	0.5448	0.001422	0.01295	6	40	CYLD,TRIM25,DDX58,IFIH1,RELB,TNFAIP3	6	40	CYLD,TRIM25,DDX58,RELB,IFIH1,TNFAIP3	1
GO: Biological Process	GO:0032481	positive regulation of type I interferon production		0.0004259	1	0.004294	0.0391	7	71	DDX58,RIPK2,IRF1,IFIH1,NFKB1,NFKB2,IFNAR1	7	71	DDX58,IRF1,RELA,IFNAR1,IFIH1,NFKB1,NFKB2	1
GO: Biological Process	GO:0032495	response to muramyl dipeptide		0.002726	1	0.01862	0.1696	3	15	RIPK2,NFKBIA,TNFAIP3	3	15	RELA,NFKBIA,TNFAIP3	1
GO: Biological Process	GO:0032496	response to lipopolysaccharide		2.81e-13	1.421e-09	7.477e-11	6.808e-10	29	290	ABR,TNIP3,RIPK2,GBP1,GBP2,TAB2,GCH1,BDKRB1,PRDM1,NFKB1,NFKB2,NFKBIA,NFKBIB,CCL2,CCL5,CXCL5,TNIP2,ICAM1,PTGES,PPARD,CXCL1,CXCL2,CXCL3,IFNAR1,TNFAIP3,IL1B,TRIB1,IL6,CXCL8	25	290	TNIP2,ICAM1,TNIP3,PTGES,GBP1,GBP2,RELA,PPARD,CXCL1,CXCL2,CXCL3,BDKRB1,CLDN1,IFNAR1,NFKB1,NFKB2,NFKBIA,NFKBIB,CCL2,CCL5,TNFAIP3,IL1B,CXCL5,TRIB1,CXCL8	1
GO: Biological Process	GO:0032604	granulocyte macrophage colony-stimulating factor production		0.003575	1	0.02288	0.2084	2	5	DDX58,IL1B	2	5	DDX58,IL1B	0
GO: Biological Process	GO:0032606	type I interferon production		2.592e-06	0.0131	5.85e-05	0.0005326	12	117	CYLD,TRAF3,TRIM25,DDX58,RIPK2,IRF1,IFIH1,NFKB1,NFKB2,RELB,IFNAR1,TNFAIP3	12	117	CYLD,TRAF3,TRIM25,DDX58,IRF1,RELA,RELB,IFNAR1,IFIH1,NFKB1,NFKB2,TNFAIP3	1
GO: Biological Process	GO:0032608	interferon-beta production		5.844e-05	0.2954	0.0008715	0.007935	7	52	TRAF3,DDX58,RIPK2,IRF1,IFIH1,RELB,IFNAR1	6	52	TRAF3,DDX58,IRF1,RELB,IFNAR1,IFIH1	1
GO: Biological Process	GO:0032611	interleukin-1 beta production		6.753e-08	0.0003414	2.276e-06	2.072e-05	10	54	RIPK2,PANX1,TNFAIP8,PML,S1PR3,IFNAR1,TNFAIP3,IL1B,IL6,SMAD3	6	54	IFNAR1,TNFAIP3,TNFAIP8,IL1B,SMAD3,PML	1
GO: Biological Process	GO:0032612	interleukin-1 production		6.478e-07	0.003275	1.714e-05	0.0001561	10	68	RIPK2,PANX1,TNFAIP8,PML,S1PR3,IFNAR1,TNFAIP3,IL1B,IL6,SMAD3	6	68	IFNAR1,TNFAIP3,TNFAIP8,IL1B,SMAD3,PML	1
GO: Biological Process	GO:0032623	interleukin-2 production		2.816e-06	0.01424	6.19e-05	0.0005636	8	47	RIPK2,GBP1,CD83,STAT5A,NAV3,CLEC2D,TNFAIP3,IL1B	8	47	TRAF2,GBP1,CD83,STAT5A,CLEC2D,NAV3,TNFAIP3,IL1B	1
GO: Biological Process	GO:0032645	regulation of granulocyte macrophage colony-stimulating factor production		0.003575	1	0.02288	0.2084	2	5	DDX58,IL1B	2	5	DDX58,IL1B	0
GO: Biological Process	GO:0032648	regulation of interferon-beta production		4.509e-05	0.2279	0.0006885	0.00627	7	50	TRAF3,DDX58,RIPK2,IRF1,IFIH1,RELB,IFNAR1	6	50	TRAF3,DDX58,IRF1,RELB,IFNAR1,IFIH1	1
GO: Biological Process	GO:0032651	regulation of interleukin-1 beta production		2.816e-06	0.01424	6.19e-05	0.0005636	8	47	RIPK2,PANX1,PML,S1PR3,IFNAR1,TNFAIP3,IL6,SMAD3	4	47	IFNAR1,TNFAIP3,SMAD3,PML	1
GO: Biological Process	GO:0032663	regulation of interleukin-2 production		9.455e-07	0.00478	2.39e-05	0.0002176	8	41	RIPK2,GBP1,CD83,STAT5A,NAV3,CLEC2D,TNFAIP3,IL1B	8	41	TRAF2,GBP1,CD83,STAT5A,CLEC2D,NAV3,TNFAIP3,IL1B	1
GO: Biological Process	GO:0032703	negative regulation of interleukin-2 production		0.005484	1	0.03176	0.2892	3	19	GBP1,NAV3,TNFAIP3	3	19	GBP1,NAV3,TNFAIP3	0
GO: Biological Process	GO:0032725	positive regulation of granulocyte macrophage colony-stimulating factor production		0.003575	1	0.02288	0.2084	2	5	DDX58,IL1B	2	5	DDX58,IL1B	0
GO: Biological Process	GO:0032728	positive regulation of interferon-beta production		0.0003929	1	0.004061	0.03698	5	33	DDX58,RIPK2,IRF1,IFIH1,IFNAR1	4	33	DDX58,IRF1,IFNAR1,IFIH1	1
GO: Biological Process	GO:0032743	positive regulation of interleukin-2 production		0.0007545	1	0.007037	0.06408	4	22	RIPK2,CD83,STAT5A,IL1B	4	22	TRAF2,CD83,STAT5A,IL1B	1
GO: Biological Process	GO:0032870	cellular response to hormone stimulus		0.0004094	1	0.004182	0.03808	24	586	INHBA,RAB8B,IRF1,STAT5A,CFLAR,PTPN2,JUNB,PTPRE,NFE2L2,KLF9,NFKB1,UGCG,CCL2,PID1,ICAM1,NR4A3,PPARD,EGFR,SLC39A14,IL1B,FYN,ATP2B1,CTSS,IL6	19	586	INHBA,ICAM1,IRF1,NR4A3,DAXX,RELA,PPARD,STAT5A,CFLAR,JUNB,EGFR,KLF9,NFKB1,CCL2,SLC39A14,IL1B,FYN,ATP2B1,CTSS	1
GO: Biological Process	GO:0032872	regulation of stress-activated MAPK cascade		0.001188	1	0.009995	0.09101	10	162	CYLD,TRAF1,TRAF3,RIPK2,GADD45A,MAP3K5,MID1,DLG1,EGFR,IL1B	9	162	CYLD,TRAF1,TRAF2,TRAF3,GADD45A,MAP3K5,EGFR,DLG1,IL1B	1
GO: Biological Process	GO:0032874	positive regulation of stress-activated MAPK cascade		0.003026	1	0.02031	0.185	7	99	TRAF1,TRAF3,RIPK2,GADD45A,MAP3K5,MID1,IL1B	6	99	TRAF1,TRAF2,TRAF3,GADD45A,MAP3K5,IL1B	1
GO: Biological Process	GO:0032880	regulation of protein localization		0.00266	1	0.01837	0.1673	27	789	CYLD,TRIM25,GBP1,BID,ITPR2,ITPR3,SEPTIN8,SQSTM1,CCL2,DLG1,CCL5,PID1,PLK3,PML,CDV3,PPARD,SLC2A1,RHOG,LIF,PIM3,FRMD4A,EGFR,GPR68,IL1B,FYN,IL6,SMAD3	27	789	CYLD,CDV3,TRIM25,GBP1,NUP62,DTX3L,PPARD,TTN,SLC2A1,BID,ITPR2,ITPR3,RHOG,LIF,PIM3,FRMD4A,EGFR,SQSTM1,GPR68,CCL2,DLG1,CCL5,IL1B,FYN,PLK3,SMAD3,PML	1
GO: Biological Process	GO:0032940	secretion by cell		0.003501	1	0.02286	0.2082	32	1008	ABR,INHBA,RAB8B,ITPR2,ITPR3,PIK3CD,PTX3,NFKB1,CCL2,C1QTNF1,CCL5,SDC4,TBX3,CDV3,PTGES,NR4A3,PPARD,CXCL1,SLC2A1,RHOG,LIF,PIM3,FRMD4A,EGFR,GPR68,CD44,LHFPL2,TNFAIP2,IL1B,RAP2C,CTSS,IL6	27	1008	CDV3,INHBA,PTGES,NR4A3,PPARD,CXCL1,TTN,SLC2A1,ITPR2,ITPR3,RHOG,LIF,PIM3,FRMD4A,EGFR,CANT1,PIK3CD,PTX3,GPR68,NFKB1,CCL2,C1QTNF1,CCL5,TNFAIP2,IL1B,CTSS,SDC4	1
GO: Biological Process	GO:0032943	mononuclear cell proliferation		9.913e-10	5.011e-06	6.037e-08	5.497e-07	20	194	IL15,RIPK2,IRF1,STAT5A,PRDM1,BTN2A2,KLF9,DLG1,CCL5,SDC4,SHB,TGFBR2,CSF1,CD44,CLEC2D,CD70,IL1B,FYN,IL6,IL7R	13	194	SHB,IRF1,STAT5A,BTN2A2,CSF1,KLF9,CLEC2D,CD70,DLG1,CCL5,IL1B,FYN,SDC4	1
GO: Biological Process	GO:0032944	regulation of mononuclear cell proliferation		2.79e-08	0.000141	1.087e-06	9.896e-06	16	149	IL15,RIPK2,IRF1,STAT5A,PRDM1,BTN2A2,DLG1,CCL5,SDC4,TGFBR2,CSF1,CD44,CLEC2D,CD70,IL1B,IL6	10	149	IRF1,STAT5A,BTN2A2,CSF1,CLEC2D,CD70,DLG1,CCL5,IL1B,SDC4	1
GO: Biological Process	GO:0033002	muscle cell proliferation		2.699e-06	0.01364	6.01e-05	0.0005473	16	208	IL15,EREG,ERN1,MAP3K5,CFLAR,FGF2,CCL5,FLT1,HBEGF,NR4A3,PPARD,TGFBR2,EGFR,TNFAIP3,TRIB1,IL6	10	208	ERN1,HBEGF,NR4A3,PPARD,MAP3K5,CFLAR,EGFR,CCL5,TNFAIP3,TRIB1	1
GO: Biological Process	GO:0033028	myeloid cell apoptotic process		0.000176	0.8896	0.002154	0.01961	5	28	STAT5A,PIK3CD,CCL5,CD44,IL6	3	28	STAT5A,PIK3CD,CCL5	1
GO: Biological Process	GO:0033032	regulation of myeloid cell apoptotic process		0.0008996	1	0.007964	0.07252	4	23	STAT5A,PIK3CD,CCL5,CD44	3	23	STAT5A,PIK3CD,CCL5	1
GO: Biological Process	GO:0033139	regulation of peptidyl-serine phosphorylation of STAT protein		0.005295	1	0.03091	0.2814	2	6	GADD45A,LIF	2	6	GADD45A,LIF	0
GO: Biological Process	GO:0033209	tumor necrosis factor-mediated signaling pathway		0.001037	1	0.009023	0.08216	9	132	CYLD,TRAF1,TRAF3,PTPN2,NFKBIA,BIRC2,BIRC3,CD70,TNFAIP3	10	132	CYLD,TRAF1,TRAF2,TRAF3,BIRC2,BIRC3,RELA,NFKBIA,CD70,TNFAIP3	1
GO: Biological Process	GO:0033273	response to vitamin		4.394e-06	0.02221	9.254e-05	0.0008426	12	123	IL15,TRIM25,CCL2,CCL5,PPARD,CXCL1,CXCL2,CXCL3,EGFR,CD44,IL1B,ATP2B1	11	123	TRIM25,RELA,PPARD,CXCL1,CXCL2,CXCL3,EGFR,CCL2,CCL5,IL1B,ATP2B1	1
GO: Biological Process	GO:0033280	response to vitamin D		2.982e-05	0.1507	0.0004844	0.00441	7	47	IL15,TRIM25,CXCL1,CXCL2,CXCL3,IL1B,ATP2B1	6	47	TRIM25,CXCL1,CXCL2,CXCL3,IL1B,ATP2B1	1
GO: Biological Process	GO:0033674	positive regulation of kinase activity		3.067e-08	0.000155	1.175e-06	1.07e-05	30	500	IL34,SPRY2,EREG,ERN1,TCIM,RIPK2,TAB2,TNFRSF10B,BDKRB1,GADD45A,MAP3K5,NEDD9,STK4,FGF2,DLG1,CCL5,SDC4,FLT1,HBEGF,DUSP6,TGFA,TGFBR2,CSF1,EGFR,CD44,ROBO1,EMP2,IL1B,RAP2C,FYN	17	500	SPRY2,TRAF2,ERN1,HBEGF,DAXX,DGKH,BDKRB1,GADD45A,MAP3K5,TGFA,CSF1,EGFR,DLG1,CCL5,IL1B,FYN,SDC4	1
GO: Biological Process	GO:0033993	response to lipid		1.352e-10	6.836e-07	1.103e-08	1.004e-07	46	855	IL15,TRIM25,ABR,INHBA,TNIP3,RIPK2,GBP1,GBP2,IRF1,TAB2,GCH1,BDKRB1,BID,PRDM1,CFLAR,JUNB,KLF9,NFKB1,NFKB2,NFKBIA,NFKBIB,CCL2,CCL5,CXCL5,PID1,FLT1,TNIP2,FOSL2,GRAMD1A,ICAM1,PTGES,NR4A3,PPARD,CXCL1,CXCL2,CXCL3,IFNAR1,TGFBR2,EGFR,CD44,TNFAIP3,IL1B,ATP2B1,TRIB1,IL6,CXCL8	36	855	TRIM25,INHBA,TNIP2,ICAM1,TNIP3,PTGES,GBP1,GBP2,IRF1,NR4A3,DAXX,RELA,PPARD,CXCL1,CXCL2,CXCL3,BDKRB1,CLDN1,BID,IFNAR1,CFLAR,JUNB,EGFR,KLF9,NFKB1,NFKB2,NFKBIA,NFKBIB,CCL2,CCL5,TNFAIP3,IL1B,CXCL5,ATP2B1,TRIB1,CXCL8	1
GO: Biological Process	GO:0034097	response to cytokine		7.527e-26	3.805e-22	3.805e-22	3.465e-21	71	906	IL34,CYLD,SPRY2,IL15,TRAF1,IL32,TRAF3,EREG,MSC,TRIM25,DDX58,SHFL,RIPK2,GBP1,GBP2,IRF1,IRF2,TAB2,GCH1,STAT5A,MAP3K5,NRP2,IFIH1,PTPN2,JUNB,GBP4,NFE2L2,PIK3CD,SQSTM1,NFKB1,NFKB2,NFKBIA,MID1,UGCG,FGF2,CCL2,CCL5,CCL7,GFPT2,CXCL5,PID1,PML,SLC11A2,TNIP2,FOSL2,ICAM1,PTGES,BIRC2,BIRC3,RELB,CXCL1,CXCL2,CXCL3,IFNAR1,IFNAR2,IFNGR2,LIF,MT2A,CSF1,SERPINB2,CD44,OTUD4,CD70,ROBO1,TNFAIP3,IL1B,FYN,IL6,IL7R,CXCL8,S…	58	906	CYLD,SPRY2,TRAF1,TRAF2,IL32,TRAF3,MSC,TRIM25,SLC11A2,DDX58,TNIP2,ICAM1,PTGES,BIRC2,GBP1,BIRC3,GBP2,IRF1,IRF2,DAXX,RELA,RELB,CXCL1,CXCL2,CXCL3,CLDN1,STAT5A,MAP3K5,NRP2,IFNAR1,IFNAR2,IFNGR2,IFIH1,LIF,JUNB,MT2A,PTPN12,CSF1,GBP4,PIK3CD,SQSTM1,NFKB1,NFKB2,NFKBIA,SERPINB2,OTUD4,CD70,CCL2,CCL5,CCL7,TNFAIP3,GFPT2,IL1B,CXCL5,FYN,CXCL8,SMAD3,PML	1
GO: Biological Process	GO:0034121	regulation of toll-like receptor signaling pathway		0.004084	1	0.02533	0.2306	5	55	IRF1,BIRC2,BIRC3,OTUD4,TNFAIP3	5	55	BIRC2,BIRC3,IRF1,OTUD4,TNFAIP3	1
GO: Biological Process	GO:0034331	cell junction maintenance		0.006567	1	0.03672	0.3344	4	39	MTSS1,DLG1,RASSF8,FYN	5	39	MTSS1,CLDN1,DLG1,RASSF8,FYN	1
GO: Biological Process	GO:0034334	adherens junction maintenance		0.001376	1	0.01116	0.1016	3	12	MTSS1,RASSF8,FYN	3	12	MTSS1,RASSF8,FYN	0
GO: Biological Process	GO:0034340	response to type I interferon		9.498e-05	0.4801	0.001294	0.01178	8	75	DDX58,SHFL,GBP2,IRF1,IRF2,PTPN2,IFNAR1,IFNAR2	6	75	DDX58,GBP2,IRF1,IRF2,IFNAR1,IFNAR2	1
GO: Biological Process	GO:0034341	response to interferon-gamma		1.706e-11	8.623e-08	2.536e-09	2.309e-08	19	138	TRIM25,DDX58,SHFL,GBP1,GBP2,IRF1,IRF2,GCH1,PTPN2,GBP4,MID1,CCL2,CCL5,CCL7,PML,ICAM1,IFNGR2,MT2A,CD44	15	138	TRIM25,DDX58,ICAM1,GBP1,GBP2,IRF1,IRF2,CLDN1,IFNGR2,MT2A,GBP4,CCL2,CCL5,CCL7,PML	1
GO: Biological Process	GO:0034343	type III interferon production		0.001101	1	0.00935	0.08514	2	3	DDX58,IFIH1	2	3	DDX58,IFIH1	0
GO: Biological Process	GO:0034344	regulation of type III interferon production		0.001101	1	0.00935	0.08514	2	3	DDX58,IFIH1	2	3	DDX58,IFIH1	0
GO: Biological Process	GO:0034599	cellular response to oxidative stress		0.001954	1	0.01457	0.1327	14	298	ERN1,GCH1,MAP3K5,CFLAR,NFE2L2,CCL5,PML,SLC11A2,NR4A3,PPIF,EGFR,TNFAIP3,FYN,IL6	12	298	TRAF2,SLC11A2,ERN1,NR4A3,RELA,MAP3K5,CFLAR,EGFR,CCL5,TNFAIP3,FYN,PML	1
GO: Biological Process	GO:0034612	response to tumor necrosis factor		1.197e-10	6.049e-07	1.008e-08	9.18e-08	24	254	CYLD,TRAF1,TRAF3,GBP1,GBP2,IRF1,GCH1,MAP3K5,PTPN2,NFE2L2,NFKB1,NFKBIA,CCL2,CCL5,CCL7,PID1,SLC11A2,ICAM1,BIRC2,BIRC3,CD70,TNFAIP3,IL6,CXCL8	23	254	CYLD,TRAF1,TRAF2,TRAF3,SLC11A2,ICAM1,BIRC2,GBP1,BIRC3,GBP2,IRF1,DAXX,RELA,CLDN1,MAP3K5,NFKB1,NFKBIA,CD70,CCL2,CCL5,CCL7,TNFAIP3,CXCL8	1
GO: Biological Process	GO:0034614	cellular response to reactive oxygen species		0.001707	1	0.01326	0.1207	10	170	ERN1,GCH1,MAP3K5,CFLAR,NFE2L2,NR4A3,PPIF,EGFR,TNFAIP3,IL6	8	170	TRAF2,ERN1,NR4A3,RELA,MAP3K5,CFLAR,EGFR,TNFAIP3	1
GO: Biological Process	GO:0034755	iron ion transmembrane transport		0.00396	1	0.02477	0.2256	3	17	SLC25A37,SLC11A2,SLC39A14	3	17	SLC11A2,SLC25A37,SLC39A14	1
GO: Biological Process	GO:0035239	tube morphogenesis		2.167e-09	1.096e-05	1.178e-07	1.073e-06	47	964	SPRY2,IL15,PLK2,EREG,MTSS1,GADD45A,CEMIP2,NRP2,PRDM1,STK4,JUNB,NFE2L2,PIK3CD,NFKB2,FGF2,CCL2,DLG1,CCL5,SDC4,NOTCH2,PML,TBX3,FLT1,HBEGF,SHB,ESM1,NR4A3,CXCL1,CXCL2,CXCL3,SLC2A1,TGFA,FMNL3,TGFBR2,LIF,MT2A,CSF1,EGFR,CD44,ROBO1,TNFAIP2,TNFAIP3,EMP2,IL1B,IL6,CXCL8,SMAD3	33	964	SPRY2,PLK2,HBEGF,MTSS1,SHB,ESM1,NR4A3,CXCL1,CXCL2,CXCL3,GADD45A,SLC2A1,CLDN1,NRP2,TGFA,FMNL3,LIF,JUNB,MT2A,CSF1,EGFR,PIK3CD,NFKB2,CCL2,DLG1,CCL5,TNFAIP2,TNFAIP3,IL1B,SDC4,CXCL8,SMAD3,PML	1
GO: Biological Process	GO:0035295	tube development		5.577e-07	0.002819	1.516e-05	0.000138	49	1229	SPRY2,IL15,PLK2,EREG,MTSS1,GADD45A,CEMIP2,NRP2,PRDM1,STK4,JUNB,BASP1,NFE2L2,PIK3CD,NFKB2,FGF2,CCL2,DLG1,CCL5,SDC4,NOTCH2,WWC1,PML,TBX3,FLT1,HBEGF,SHB,ESM1,NR4A3,CXCL1,CXCL2,CXCL3,SLC2A1,TGFA,FMNL3,TGFBR2,LIF,MT2A,CSF1,EGFR,CD44,ROBO1,TNFAIP2,TNFAIP3,EMP2,IL1B,IL6,CXCL8,SMAD3	36	1229	SPRY2,PLK2,HBEGF,MTSS1,SHB,ESM1,NR4A3,NUP62,CXCL1,CXCL2,CXCL3,GADD45A,SLC2A1,CLDN1,NRP2,TGFA,FMNL3,LIF,JUNB,MT2A,CSF1,EGFR,BASP1,PIK3CD,NFKB2,CCL2,DLG1,CCL5,TNFAIP2,TNFAIP3,IL1B,SDC4,WWC1,CXCL8,SMAD3,PML	1
GO: Biological Process	GO:0035456	response to interferon-beta		1.593e-05	0.08051	0.0002845	0.00259	6	29	SHFL,GBP1,GBP2,IRF1,GBP4,IFNAR2	5	29	GBP1,GBP2,IRF1,IFNAR2,GBP4	1
GO: Biological Process	GO:0035458	cellular response to interferon-beta		0.0006268	1	0.005978	0.05443	4	21	GBP1,GBP2,IRF1,GBP4	4	21	GBP1,GBP2,IRF1,GBP4	0
GO: Biological Process	GO:0035592	establishment of protein localization to extracellular region		0.004308	1	0.02656	0.2418	13	291	RAB8B,ITPR2,ITPR3,CCL5,CDV3,PPARD,SLC2A1,PIM3,FRMD4A,EGFR,GPR68,IL1B,IL6	12	291	CDV3,PPARD,TTN,SLC2A1,ITPR2,ITPR3,PIM3,FRMD4A,EGFR,GPR68,CCL5,IL1B	1
GO: Biological Process	GO:0035684	helper T cell extravasation		0.002173	1	0.01554	0.1415	2	4	CCL2,CCL5	2	4	CCL2,CCL5	0
GO: Biological Process	GO:0035710	CD4-positive, alpha-beta T cell activation		9.454e-06	0.04779	0.0001797	0.001636	9	72	RIPK2,IRF1,CD83,SHB,NFKBIZ,RELB,TGFBR2,CD44,IL6	5	72	SHB,IRF1,NFKBIZ,RELB,CD83	1
GO: Biological Process	GO:0035747	natural killer cell chemotaxis		1.974e-06	0.009977	4.729e-05	0.0004306	4	6	PIK3CD,CCL2,CCL5,CCL7	4	6	PIK3CD,CCL2,CCL5,CCL7	0
GO: Biological Process	GO:0035872	nucleotide-binding domain, leucine rich repeat containing receptor signaling pathway		2.549e-06	0.01288	5.804e-05	0.0005285	7	33	CYLD,RIPK2,TAB2,NFKBIA,BIRC2,BIRC3,TNFAIP3	6	33	CYLD,BIRC2,BIRC3,RELA,NFKBIA,TNFAIP3	1
GO: Biological Process	GO:0035924	cellular response to vascular endothelial growth factor stimulus		9.489e-05	0.4797	0.001294	0.01178	7	56	SPRY2,ERN1,CEMIP2,NRP2,PIK3CD,FLT1,ROBO1	5	56	SPRY2,ERN1,RELA,NRP2,PIK3CD	1
GO: Biological Process	GO:0036005	response to macrophage colony-stimulating factor		0.0001363	0.689	0.001727	0.01572	3	6	PTPN2,CCL2,CSF1	2	6	CSF1,CCL2	1
GO: Biological Process	GO:0036006	cellular response to macrophage colony-stimulating factor stimulus		0.0001363	0.689	0.001727	0.01572	3	6	PTPN2,CCL2,CSF1	2	6	CSF1,CCL2	1
GO: Biological Process	GO:0036230	granulocyte activation		0.003299	1	0.02177	0.1982	15	350	IL15,ABR,PTX3,NFKB1,CCL5,CXCL5,CXCL1,CXCL2,CXCL3,RHOG,CD44,IL1B,RAP2C,CTSS,CXCL8	12	350	CXCL1,CXCL2,CXCL3,RHOG,CANT1,PTX3,NFKB1,CCL5,IL1B,CXCL5,CTSS,CXCL8	1
GO: Biological Process	GO:0036293	response to decreased oxygen levels		0.005747	1	0.03302	0.3006	16	408	ITPR2,CFLAR,NFE2L2,CCL2,PLK3,PML,FLT1,SLC11A2,FOSL2,ICAM1,BIRC2,PPARD,SLC2A1,TGFBR2,IL1B,SMAD3	14	408	SLC11A2,ICAM1,BIRC2,DAXX,PPARD,SLC2A1,ITPR2,CFLAR,CCL2,PYGM,IL1B,PLK3,SMAD3,PML	1
GO: Biological Process	GO:0038061	NIK/NF-kappaB signaling		0.0001013	0.5118	0.001369	0.01246	11	143	CYLD,TCIM,TNFRSF10B,NFKB2,NFKBIA,DLG1,BIRC2,BIRC3,RELB,EGFR,IL1B	11	143	CYLD,TRAF2,BIRC2,BIRC3,RELA,RELB,EGFR,NFKB2,NFKBIA,DLG1,IL1B	1
GO: Biological Process	GO:0038066	p38MAPK cascade		0.001513	1	0.01199	0.1092	5	44	CYLD,GADD45A,MAP3K5,DLG1,IL1B	5	44	CYLD,GADD45A,MAP3K5,DLG1,IL1B	0
GO: Biological Process	GO:0038128	ERBB2 signaling pathway		0.009471	1	0.0477	0.4343	3	23	EREG,HBEGF,EGFR	3	23	HBEGF,PTPN12,EGFR	1
GO: Biological Process	GO:0039528	cytoplasmic pattern recognition receptor signaling pathway in response to virus		0.0002902	1	0.003215	0.02927	5	31	TRIM25,DDX58,IFIH1,BIRC2,BIRC3	5	31	TRIM25,DDX58,BIRC2,BIRC3,IFIH1	1
GO: Biological Process	GO:0039529	RIG-I signaling pathway		0.001063	1	0.009204	0.08381	4	24	TRIM25,DDX58,BIRC2,BIRC3	4	24	TRIM25,DDX58,BIRC2,BIRC3	0
GO: Biological Process	GO:0039531	regulation of viral-induced cytoplasmic pattern recognition receptor signaling pathway		0.006361	1	0.03569	0.325	3	20	TRIM25,BIRC2,BIRC3	3	20	TRIM25,BIRC2,BIRC3	0
GO: Biological Process	GO:0039535	regulation of RIG-I signaling pathway		0.00396	1	0.02477	0.2256	3	17	TRIM25,BIRC2,BIRC3	3	17	TRIM25,BIRC2,BIRC3	0
GO: Biological Process	GO:0040007	growth		0.0003131	1	0.003411	0.03106	36	1026	SPRY2,EREG,INHBA,RRAD,TRIP10,BDKRB1,STAT5A,NRP2,NEDD9,STK4,CFLAR,JUNB,WWC2,BASP1,PIK3CD,PTX3,FGF2,DLG1,NINJ1,NOTCH2,WWC1,PML,HBEGF,COL27A1,DUSP6,PPARD,TGFBR2,SH3PXD2B,MT2A,CSF1,EGFR,CD44,ROBO1,IL1B,FYN,SMAD3	30	1026	SPRY2,RAPH1,INHBA,HBEGF,COL27A1,DAXX,PPARD,TTN,TRIP10,BDKRB1,STAT5A,NRP2,CFLAR,JUNB,SH3PXD2B,MT2A,PTPN12,CSF1,EGFR,BASP1,PIK3CD,PTX3,DLG1,NINJ1,IL1B,FYN,ENO3,WWC1,SMAD3,PML	1
GO: Biological Process	GO:0040012	regulation of locomotion		2.265e-09	1.145e-05	1.218e-07	1.109e-06	43	834	IL34,SPRY2,PLK2,EREG,ABR,DDX58,MCC,BDKRB1,GADD45A,STAT5A,NRP2,NEDD9,STK4,PTPN2,NFE2L2,PIK3CD,NAV3,FGF2,CCL2,CCL5,CCL7,SDC4,FLT1,HBEGF,ICAM1,NR4A3,LAMC2,PPARD,RHOG,TGFBR2,MT2A,CSF1,EGFR,ROBO1,EMP2,IL1B,RAP2C,TRIB1,IL6,CXCL8,SMAD3,CDK6,PHACTR1	29	834	SPRY2,PLK2,DDX58,HBEGF,ICAM1,NR4A3,LAMC2,PPARD,BDKRB1,GADD45A,CLDN1,STAT5A,NRP2,RHOG,MT2A,CSF1,EGFR,PIK3CD,NAV3,CCL2,CCL5,CCL7,IL1B,TRIB1,SDC4,CXCL8,SMAD3,CDK6,PHACTR1	1
GO: Biological Process	GO:0040017	positive regulation of locomotion		6.02e-07	0.003043	1.619e-05	0.0001474	27	481	IL34,SPRY2,PLK2,BDKRB1,STAT5A,NRP2,NEDD9,STK4,NFE2L2,PIK3CD,FGF2,CCL2,CCL5,CCL7,FLT1,HBEGF,ICAM1,NR4A3,LAMC2,TGFBR2,MT2A,CSF1,EGFR,IL1B,IL6,CXCL8,SMAD3	20	481	SPRY2,PLK2,HBEGF,ICAM1,NR4A3,LAMC2,BDKRB1,CLDN1,STAT5A,NRP2,MT2A,CSF1,EGFR,PIK3CD,CCL2,CCL5,CCL7,IL1B,CXCL8,SMAD3	1
GO: Biological Process	GO:0040018	positive regulation of multicellular organism growth		0.001452	1	0.01161	0.1057	4	26	STAT5A,DLG1,SH3PXD2B,CSF1	4	26	STAT5A,SH3PXD2B,CSF1,DLG1	1
GO: Biological Process	GO:0042058	regulation of epidermal growth factor receptor signaling pathway		0.00345	1	0.02259	0.2057	6	76	SPRY2,EREG,PTPN2,HBEGF,TGFA,EGFR	6	76	SPRY2,HBEGF,NUP62,TGFA,PTPN12,EGFR	1
GO: Biological Process	GO:0042059	negative regulation of epidermal growth factor receptor signaling pathway		0.0001242	0.628	0.001602	0.01459	6	41	SPRY2,EREG,PTPN2,HBEGF,TGFA,EGFR	5	41	SPRY2,HBEGF,NUP62,TGFA,EGFR	1
GO: Biological Process	GO:0042060	wound healing		1.768e-10	8.939e-07	1.334e-08	1.215e-07	31	427	EREG,IRF1,IRF2,MAP3K5,ITPR2,ITPR3,CFLAR,NFE2L2,EHD1,FGF2,CCL2,C1QTNF1,MAFF,SDC4,NOTCH2,TFPI2,HBEGF,PPARD,CXCL1,CXCL2,CXCL3,TGFA,TGFBR2,EGFR,SERPINB2,CD44,TNFAIP3,IL1B,FYN,IL6,SMAD3	25	427	TFPI2,HBEGF,IRF1,IRF2,DGKH,PPARD,CXCL1,CXCL2,CXCL3,CLDN1,MAP3K5,ITPR2,ITPR3,TGFA,CFLAR,EGFR,EHD1,SERPINB2,CCL2,C1QTNF1,TNFAIP3,IL1B,FYN,SDC4,SMAD3	1
GO: Biological Process	GO:0042088	T-helper 1 type immune response		0.001929	1	0.0144	0.1311	4	28	RIPK2,IRF1,RELB,IL1B	3	28	IRF1,RELB,IL1B	1
GO: Biological Process	GO:0042093	T-helper cell differentiation		0.0001631	0.8245	0.002031	0.01849	6	43	RIPK2,IRF1,SHB,NFKBIZ,RELB,IL6	4	43	SHB,IRF1,NFKBIZ,RELB	1
GO: Biological Process	GO:0042098	T cell proliferation		1.708e-08	8.634e-05	7.019e-07	6.392e-06	16	144	IL15,RIPK2,IRF1,STAT5A,BTN2A2,KLF9,DLG1,CCL5,SDC4,TGFBR2,CD44,CLEC2D,CD70,IL1B,FYN,IL6	11	144	IRF1,STAT5A,BTN2A2,KLF9,CLEC2D,CD70,DLG1,CCL5,IL1B,FYN,SDC4	1
GO: Biological Process	GO:0042110	T cell activation		1.523e-12	7.699e-09	3.073e-10	2.798e-09	31	355	CYLD,IL15,RIPK2,IRF1,BCL2A1,CD83,STAT5A,PRDM1,PTPN2,BTN2A2,PIK3CD,KLF9,CCL2,DLG1,CCL5,SDC4,ICAM1,SHB,NFKBIZ,RELB,IFNAR1,TGFBR2,CD44,CLEC2D,CD70,IL1B,FYN,IL6,IL7R,SMAD3,CDK6	23	355	CYLD,ICAM1,SHB,IRF1,NFKBIZ,RELB,BCL2A1,CD83,STAT5A,IFNAR1,BTN2A2,PIK3CD,KLF9,CLEC2D,CD70,CCL2,DLG1,CCL5,IL1B,FYN,SDC4,SMAD3,CDK6	1
GO: Biological Process	GO:0042113	B cell activation		1.451e-06	0.007333	3.577e-05	0.0003257	15	175	CYLD,INHBA,STAT5A,PRDM1,PTPN2,PIK3CD,NOTCH2,TNIP2,SHB,POU2F2,APLF,CD70,TNFAIP3,IL6,IL7R	9	175	CYLD,INHBA,TNIP2,SHB,POU2F2,STAT5A,PIK3CD,CD70,TNFAIP3	1
GO: Biological Process	GO:0042119	neutrophil activation		0.002961	1	0.0199	0.1812	15	346	IL15,ABR,PTX3,NFKB1,CCL5,CXCL5,CXCL1,CXCL2,CXCL3,RHOG,CD44,IL1B,RAP2C,CTSS,CXCL8	12	346	CXCL1,CXCL2,CXCL3,RHOG,CANT1,PTX3,NFKB1,CCL5,IL1B,CXCL5,CTSS,CXCL8	1
GO: Biological Process	GO:0042129	regulation of T cell proliferation		3.822e-08	0.0001932	1.41e-06	1.284e-05	14	114	IL15,RIPK2,IRF1,STAT5A,BTN2A2,DLG1,CCL5,SDC4,TGFBR2,CD44,CLEC2D,CD70,IL1B,IL6	9	114	IRF1,STAT5A,BTN2A2,CLEC2D,CD70,DLG1,CCL5,IL1B,SDC4	1
GO: Biological Process	GO:0042246	tissue regeneration		0.0001462	0.7389	0.001834	0.0167	11	149	INHBA,CFLAR,JUNB,NINJ1,NOTCH2,HBEGF,DUSP6,PPARD,TGFBR2,IL1B,FYN	10	149	INHBA,HBEGF,PPARD,CFLAR,JUNB,PTPN12,NINJ1,IL1B,FYN,ENO3	1
GO: Biological Process	GO:0042267	natural killer cell mediated cytotoxicity		0.007848	1	0.04124	0.3755	4	41	RNF19B,STAT5A,TAP1,CLEC2D	4	41	RNF19B,STAT5A,CLEC2D,TAP1	1
GO: Biological Process	GO:0042270	protection from natural killer cell mediated cytotoxicity		0.009634	1	0.0477	0.4343	2	8	TAP1,CLEC2D	2	8	CLEC2D,TAP1	1
GO: Biological Process	GO:0042325	regulation of phosphorylation		1.082e-08	5.47e-05	4.715e-07	4.294e-06	50	1118	IL34,SPRY2,IL15,EREG,ERN1,INHBA,TCIM,RIPK2,IRF1,TAB2,TNFRSF10B,ANKLE2,BDKRB1,GADD45A,MAP3K5,NEDD9,STK4,PTPN2,IER3,SQSTM1,FGF2,DLG1,CCL5,PID1,SDC4,PML,FLT1,HBEGF,ICAM1,DUSP6,SHB,BIRC3,PPIF,IFNAR1,TGFA,TGFBR2,LIF,CSF1,EGFR,SLC2A6,CD44,ROBO1,TNFAIP3,EMP2,IL1B,RAP2C,FYN,TRIB1,IL6,PHACTR1	34	1118	SPRY2,TRAF2,ERN1,INHBA,HBEGF,ICAM1,SHB,BIRC3,IRF1,DAXX,DGKH,NUP62,ANKLE2,TTN,BDKRB1,GADD45A,MAP3K5,IFNAR1,TGFA,LIF,CSF1,EGFR,IER3,SLC2A6,SQSTM1,DLG1,CCL5,TNFAIP3,IL1B,FYN,TRIB1,SDC4,PML,PHACTR1	1
GO: Biological Process	GO:0042326	negative regulation of phosphorylation		0.0005144	1	0.005086	0.04631	17	354	SPRY2,INHBA,IRF1,ANKLE2,BDKRB1,GADD45A,PTPN2,IER3,PID1,DUSP6,SHB,BIRC3,PPIF,TNFAIP3,IL1B,TRIB1,IL6	13	354	SPRY2,INHBA,SHB,BIRC3,IRF1,NUP62,ANKLE2,BDKRB1,GADD45A,IER3,TNFAIP3,IL1B,TRIB1	1
GO: Biological Process	GO:0042327	positive regulation of phosphorylation		9.568e-08	0.0004836	3.085e-06	2.809e-05	36	713	IL34,SPRY2,IL15,EREG,ERN1,INHBA,TCIM,RIPK2,TAB2,TNFRSF10B,BDKRB1,GADD45A,MAP3K5,NEDD9,STK4,SQSTM1,FGF2,DLG1,CCL5,SDC4,FLT1,HBEGF,ICAM1,DUSP6,TGFA,TGFBR2,LIF,CSF1,EGFR,CD44,ROBO1,EMP2,IL1B,RAP2C,FYN,IL6	21	713	SPRY2,TRAF2,ERN1,INHBA,HBEGF,ICAM1,DAXX,DGKH,BDKRB1,GADD45A,MAP3K5,TGFA,LIF,CSF1,EGFR,SQSTM1,DLG1,CCL5,IL1B,FYN,SDC4	1
GO: Biological Process	GO:0042330	taxis		1.317e-05	0.06657	0.0002404	0.002189	26	534	IL34,NRP2,PTPN2,PIK3CD,FGF2,CCL2,CCL5,CCL7,CXCL5,NOTCH2,FLT1,HBEGF,PBX4,NR4A3,LAMC2,CXCL1,CXCL2,CXCL3,RHOG,CSF1,ROBO1,IL1B,FYN,IL6,CXCL8,SMAD3	18	534	HBEGF,NR4A3,LAMC2,CXCL1,CXCL2,CXCL3,NRP2,RHOG,CSF1,PIK3CD,CCL2,CCL5,CCL7,IL1B,CXCL5,FYN,CXCL8,SMAD3	1
GO: Biological Process	GO:0042509	regulation of tyrosine phosphorylation of STAT protein		5.141e-05	0.2599	0.0007781	0.007085	7	51	IL15,IRF1,PTPN2,CCL5,LIF,FYN,IL6	4	51	IRF1,LIF,CCL5,FYN	1
GO: Biological Process	GO:0042742	defense response to bacterium		8.46e-06	0.04277	0.0001658	0.001509	12	131	DRAM1,RIPK2,GBP1,GBP2,GBP4,SQSTM1,TNFAIP8,CXCL5,NOTCH2,IL1B,IL6,IL7R	8	131	DRAM1,GBP1,GBP2,GBP4,SQSTM1,TNFAIP8,IL1B,CXCL5	1
GO: Biological Process	GO:0042832	defense response to protozoan		4.023e-05	0.2034	0.0006296	0.005733	4	11	GBP1,GBP2,GBP4,IL6	3	11	GBP1,GBP2,GBP4	1
GO: Biological Process	GO:0042981	regulation of apoptotic process		9.075e-10	4.588e-06	5.664e-08	5.157e-07	57	1282	CYLD,SPRY2,TRAF1,PLK2,TRAF3,ABR,INHBA,TCIM,RIPK2,BCL2A1,TNFRSF10B,ANKLE2,TRIP10,GADD45A,STAT5A,MAP3K5,BID,STK4,CFLAR,PTPN2,IER3,NFE2L2,PIK3CD,SQSTM1,NFKB1,NFKBIA,CCL2,CCL5,TNFAIP8,PLK3,NOTCH2,AMIGO2,PML,TBX3,CDV3,TNIP2,ICAM1,DUSP6,BIRC2,BIRC3,NR4A3,PPARD,SLC2A1,WTAP,PPIF,NUAK2,TGFA,PIM3,EGFR,SERPINB2,CD44,TNFAIP3,IL1B,FYN,IL6,IL7R,SMAD3	46	1282	CYLD,SPRY2,TRAF1,PLK2,TRAF2,TRAF3,CDV3,INHBA,TNIP2,ICAM1,BIRC2,BIRC3,NR4A3,DAXX,RELA,NUP62,BCL2A1,PPARD,ANKLE2,TRIP10,GADD45A,SLC2A1,WTAP,STAT5A,MAP3K5,NUAK2,BID,TGFA,CFLAR,PIM3,EGFR,IER3,PIK3CD,SQSTM1,NFKB1,NFKBIA,SERPINB2,CCL2,CCL5,TNFAIP3,TNFAIP8,IL1B,FYN,PLK3,SMAD3,PML	1
GO: Biological Process	GO:0042994	cytoplasmic sequestering of transcription factor		0.003308	1	0.02177	0.1982	3	16	NFKBIA,NFKBIB,NFKBIE	3	16	NFKBIA,NFKBIB,NFKBIE	0
GO: Biological Process	GO:0043065	positive regulation of apoptotic process		0.0003382	1	0.003631	0.03306	23	543	CYLD,ABR,INHBA,RIPK2,TNFRSF10B,GADD45A,MAP3K5,BID,STK4,PTPN2,PIK3CD,SQSTM1,CCL2,CCL5,TNFAIP8,NOTCH2,PML,CDV3,DUSP6,NR4A3,CD44,IL1B,IL6	17	543	CYLD,TRAF2,CDV3,INHBA,NR4A3,DAXX,RELA,GADD45A,MAP3K5,BID,PIK3CD,SQSTM1,CCL2,CCL5,TNFAIP8,IL1B,PML	1
GO: Biological Process	GO:0043066	negative regulation of apoptotic process		8.065e-11	4.077e-07	7.412e-09	6.749e-08	44	780	SPRY2,PLK2,TCIM,RIPK2,BCL2A1,TNFRSF10B,ANKLE2,TRIP10,STAT5A,BID,CFLAR,IER3,NFE2L2,SQSTM1,NFKB1,NFKBIA,CCL2,CCL5,TNFAIP8,PLK3,NOTCH2,AMIGO2,TBX3,CDV3,TNIP2,ICAM1,BIRC2,BIRC3,NR4A3,PPARD,SLC2A1,PPIF,NUAK2,TGFA,PIM3,EGFR,SERPINB2,CD44,TNFAIP3,IL1B,FYN,IL6,IL7R,SMAD3	37	780	SPRY2,PLK2,TRAF2,CDV3,TNIP2,ICAM1,BIRC2,BIRC3,NR4A3,DAXX,RELA,NUP62,BCL2A1,PPARD,ANKLE2,TRIP10,SLC2A1,STAT5A,NUAK2,BID,TGFA,CFLAR,PIM3,EGFR,IER3,SQSTM1,NFKB1,NFKBIA,SERPINB2,CCL2,CCL5,TNFAIP3,TNFAIP8,IL1B,FYN,PLK3,SMAD3	1
GO: Biological Process	GO:0043067	regulation of programmed cell death		2.208e-10	1.116e-06	1.594e-08	1.452e-07	59	1306	CYLD,SPRY2,TRAF1,PLK2,TRAF3,ABR,INHBA,TCIM,RIPK2,BCL2A1,TNFRSF10B,ANKLE2,TRIP10,GADD45A,STAT5A,MAP3K5,BID,STK4,CFLAR,PTPN2,IER3,NFE2L2,PIK3CD,SQSTM1,NFKB1,NFKBIA,FGF2,CCL2,CCL5,TNFAIP8,PLK3,NOTCH2,AMIGO2,PML,TBX3,CDV3,TNIP2,ICAM1,DUSP6,BIRC2,BIRC3,NR4A3,PPARD,CXCL2,SLC2A1,WTAP,PPIF,NUAK2,TGFA,PIM3,EGFR,SERPINB2,CD44,TNFAIP3,IL1B,FYN,IL6,IL7R,SMAD3	47	1306	CYLD,SPRY2,TRAF1,PLK2,TRAF2,TRAF3,CDV3,INHBA,TNIP2,ICAM1,BIRC2,BIRC3,NR4A3,DAXX,RELA,NUP62,BCL2A1,PPARD,ANKLE2,CXCL2,TRIP10,GADD45A,SLC2A1,WTAP,STAT5A,MAP3K5,NUAK2,BID,TGFA,CFLAR,PIM3,EGFR,IER3,PIK3CD,SQSTM1,NFKB1,NFKBIA,SERPINB2,CCL2,CCL5,TNFAIP3,TNFAIP8,IL1B,FYN,PLK3,SMAD3,PML	1
GO: Biological Process	GO:0043068	positive regulation of programmed cell death		0.0001649	0.8335	0.002038	0.01856	24	551	CYLD,ABR,INHBA,RIPK2,TNFRSF10B,GADD45A,MAP3K5,BID,STK4,PTPN2,PIK3CD,SQSTM1,CCL2,CCL5,TNFAIP8,NOTCH2,PML,CDV3,DUSP6,NR4A3,CXCL2,CD44,IL1B,IL6	18	551	CYLD,TRAF2,CDV3,INHBA,NR4A3,DAXX,RELA,CXCL2,GADD45A,MAP3K5,BID,PIK3CD,SQSTM1,CCL2,CCL5,TNFAIP8,IL1B,PML	1
GO: Biological Process	GO:0043069	negative regulation of programmed cell death		1.622e-10	8.198e-07	1.271e-08	1.157e-07	44	797	SPRY2,PLK2,TCIM,RIPK2,BCL2A1,TNFRSF10B,ANKLE2,TRIP10,STAT5A,BID,CFLAR,IER3,NFE2L2,SQSTM1,NFKB1,NFKBIA,CCL2,CCL5,TNFAIP8,PLK3,NOTCH2,AMIGO2,TBX3,CDV3,TNIP2,ICAM1,BIRC2,BIRC3,NR4A3,PPARD,SLC2A1,PPIF,NUAK2,TGFA,PIM3,EGFR,SERPINB2,CD44,TNFAIP3,IL1B,FYN,IL6,IL7R,SMAD3	37	797	SPRY2,PLK2,TRAF2,CDV3,TNIP2,ICAM1,BIRC2,BIRC3,NR4A3,DAXX,RELA,NUP62,BCL2A1,PPARD,ANKLE2,TRIP10,SLC2A1,STAT5A,NUAK2,BID,TGFA,CFLAR,PIM3,EGFR,IER3,SQSTM1,NFKB1,NFKBIA,SERPINB2,CCL2,CCL5,TNFAIP3,TNFAIP8,IL1B,FYN,PLK3,SMAD3	1
GO: Biological Process	GO:0043085	positive regulation of catalytic activity		2.007e-06	0.01014	4.762e-05	0.0004336	45	1133	IL34,SPRY2,EREG,ABR,ERN1,TCIM,RIPK2,TAB2,GCH1,DBI,TNFRSF10B,BDKRB1,GADD45A,MAP3K5,BID,NEDD9,STK4,CFLAR,ARHGAP31,FGF2,CCL2,DLG1,CCL5,CCL7,SDC4,PML,FLT1,SLC11A2,RASA2,HBEGF,ICAM1,DUSP6,TGFA,RHOG,TGFBR2,CSF1,EGFR,CD44,ROBO1,EMP2,IL1B,RAP2C,FYN,TRIB1,SMAD3	30	1133	SPRY2,TRAF2,SLC11A2,ERN1,RASA2,HBEGF,ICAM1,DAXX,DGKH,DTX3L,BDKRB1,GADD45A,MAP3K5,BID,TGFA,CFLAR,RHOG,CSF1,EGFR,ARHGAP31,CCL2,DLG1,CCL5,CCL7,IL1B,FYN,TRIB1,SDC4,SMAD3,PML	1
GO: Biological Process	GO:0043086	negative regulation of catalytic activity		0.001157	1	0.009766	0.08892	24	631	SPRY2,BCL2A1,GADD45A,CFLAR,PTPN2,SERPINB8,PTX3,NFKB1,TNFAIP8,PML,HTR1F,TFPI2,DUSP6,SHB,S1PR3,PPIF,SERPINB2,CD44,TNFAIP3,SLC39A14,IL1B,TRIB1,IL6,PHACTR1	21	631	SPRY2,TFPI2,SHB,APBA3,DGKH,NUP62,BCL2A1,DTX3L,GADD45A,CFLAR,SERPINB8,PTX3,NFKB1,SERPINB2,TNFAIP3,TNFAIP8,SLC39A14,IL1B,TRIB1,PML,PHACTR1	1
GO: Biological Process	GO:0043122	regulation of I-kappaB kinase/NF-kappaB signaling		5.494e-08	0.0002777	1.889e-06	1.72e-05	18	199	TRAF1,PLK2,TRAF3,TRIM25,TNIP3,RIPK2,TAB2,TNIP1,TNFRSF10B,CFLAR,SQSTM1,TNIP2,BIRC2,BIRC3,TIFA,TNFAIP3,IL1B,FYN	19	199	TRAF1,PLK2,TRAF2,TRAF3,TRIM25,TNIP2,TNIP3,BIRC2,BIRC3,TNIP1,RELA,NUP62,CFLAR,CANT1,SQSTM1,TIFA,TNFAIP3,IL1B,FYN	1
GO: Biological Process	GO:0043123	positive regulation of I-kappaB kinase/NF-kappaB signaling		4.321e-05	0.2184	0.0006659	0.006063	12	154	PLK2,TRIM25,RIPK2,TAB2,TNFRSF10B,CFLAR,TNIP2,BIRC2,BIRC3,TIFA,IL1B,FYN	13	154	PLK2,TRAF2,TRIM25,TNIP2,BIRC2,BIRC3,RELA,NUP62,CFLAR,CANT1,TIFA,IL1B,FYN	1
GO: Biological Process	GO:0043269	regulation of ion transport		5.188e-06	0.02622	0.0001066	0.0009706	39	951	RAB8B,DBI,RRAD,BDKRB1,BID,ITPR2,ITPR3,SEPTIN8,NFE2L2,HECW2,NFKB1,NFKBIA,CCL2,DLG1,C1QTNF1,CCL5,PID1,PLK3,PML,CDV3,ICAM1,PTGES,NR4A3,PPARD,CXCL2,SLC2A1,PPIF,IFNGR2,LIF,PIM3,FRMD4A,EGFR,GPR68,IL1B,FYN,ATP2B1,CTSS,IL6,SMAD3	35	951	CDV3,ICAM1,PTGES,CASQ1,NR4A3,NUP62,PPARD,CXCL2,TTN,BDKRB1,SLC2A1,BID,ITPR2,ITPR3,IFNGR2,LIF,PIM3,FRMD4A,EGFR,GPR68,HECW2,NFKB1,NFKBIA,CCL2,DLG1,MLLT6,C1QTNF1,CCL5,IL1B,FYN,ATP2B1,PLK3,CTSS,SMAD3,PML	1
GO: Biological Process	GO:0043270	positive regulation of ion transport		9.44e-06	0.04772	0.0001797	0.001636	26	524	RAB8B,DBI,BDKRB1,BID,NFE2L2,NFKBIA,CCL2,DLG1,C1QTNF1,CCL5,PLK3,PTGES,NR4A3,PPARD,CXCL2,IFNGR2,LIF,FRMD4A,EGFR,GPR68,IL1B,FYN,ATP2B1,CTSS,IL6,SMAD3	25	524	PTGES,CASQ1,NR4A3,PPARD,CXCL2,TTN,BDKRB1,BID,IFNGR2,LIF,FRMD4A,EGFR,GPR68,NFKBIA,CCL2,DLG1,MLLT6,C1QTNF1,CCL5,IL1B,FYN,ATP2B1,PLK3,CTSS,SMAD3	1
GO: Biological Process	GO:0043280	positive regulation of cysteine-type endopeptidase activity involved in apoptotic process		0.0025	1	0.01739	0.1584	8	122	TNFRSF10B,MAP3K5,BID,CFLAR,PML,SLC11A2,ROBO1,SMAD3	7	122	TRAF2,SLC11A2,MAP3K5,BID,CFLAR,SMAD3,PML	1
GO: Biological Process	GO:0043281	regulation of cysteine-type endopeptidase activity involved in apoptotic process		0.0001103	0.5575	0.001452	0.01322	13	196	RIPK2,BCL2A1,TNFRSF10B,MAP3K5,BID,CFLAR,TNFAIP8,PML,SLC11A2,CD44,ROBO1,IL6,SMAD3	9	196	TRAF2,SLC11A2,BCL2A1,MAP3K5,BID,CFLAR,TNFAIP8,SMAD3,PML	1
GO: Biological Process	GO:0043330	response to exogenous dsRNA		0.0001078	0.5448	0.001422	0.01295	6	40	DDX58,RIPK2,IRF1,IFIH1,NFKBIA,IL1B	5	40	DDX58,IRF1,IFIH1,NFKBIA,IL1B	1
GO: Biological Process	GO:0043331	response to dsRNA		2.982e-05	0.1507	0.0004844	0.00441	7	47	DDX58,RIPK2,IRF1,IFIH1,NFKB1,NFKBIA,IL1B	6	47	DDX58,IRF1,IFIH1,NFKB1,NFKBIA,IL1B	1
GO: Biological Process	GO:0043367	CD4-positive, alpha-beta T cell differentiation		0.0001064	0.538	0.001416	0.01289	7	57	RIPK2,IRF1,CD83,SHB,NFKBIZ,RELB,IL6	5	57	SHB,IRF1,NFKBIZ,RELB,CD83	1
GO: Biological Process	GO:0043370	regulation of CD4-positive, alpha-beta T cell differentiation		4.94e-05	0.2497	0.0007499	0.006828	6	35	RIPK2,IRF1,CD83,SHB,NFKBIZ,IL6	4	35	SHB,IRF1,NFKBIZ,CD83	1
GO: Biological Process	GO:0043372	positive regulation of CD4-positive, alpha-beta T cell differentiation		2.071e-06	0.01047	4.824e-05	0.0004392	6	21	RIPK2,IRF1,CD83,SHB,NFKBIZ,IL6	4	21	SHB,IRF1,NFKBIZ,CD83	1
GO: Biological Process	GO:0043405	regulation of MAP kinase activity		0.0001797	0.9086	0.002189	0.01994	15	263	IL34,SPRY2,ERN1,RIPK2,TAB2,GADD45A,MAP3K5,FGF2,FLT1,DUSP6,TGFA,EGFR,ROBO1,IL1B,TRIB1	11	263	SPRY2,TRAF2,ERN1,DAXX,NUP62,GADD45A,MAP3K5,TGFA,EGFR,IL1B,TRIB1	1
GO: Biological Process	GO:0043408	regulation of MAPK cascade		1.929e-09	9.75e-06	1.06e-07	9.649e-07	34	555	IL34,CYLD,SPRY2,TRAF1,TRAF3,ERN1,RIPK2,GBP1,TAB2,TNIP1,GADD45A,MAP3K5,CFLAR,PTPN2,BTN2A2,MID1,FGF2,CCL2,DLG1,C1QTNF1,CCL5,CCL7,NOTCH2,WWC1,FLT1,ICAM1,DUSP6,TGFA,LIF,EGFR,CD44,ROBO1,IL1B,IL6	25	555	CYLD,SPRY2,TRAF1,TRAF2,TRAF3,ERN1,ICAM1,GBP1,TNIP1,DAXX,NUP62,GADD45A,MAP3K5,TGFA,CFLAR,LIF,BTN2A2,EGFR,CCL2,DLG1,C1QTNF1,CCL5,CCL7,IL1B,WWC1	1
GO: Biological Process	GO:0043409	negative regulation of MAPK cascade		0.0008907	1	0.007913	0.07205	10	156	CYLD,SPRY2,GBP1,TNIP1,PTPN2,BTN2A2,DLG1,DUSP6,LIF,IL1B	9	156	CYLD,SPRY2,GBP1,TNIP1,NUP62,LIF,BTN2A2,DLG1,IL1B	1
GO: Biological Process	GO:0043410	positive regulation of MAPK cascade		2.962e-09	1.497e-05	1.482e-07	1.35e-06	28	398	IL34,SPRY2,TRAF1,TRAF3,ERN1,RIPK2,TAB2,GADD45A,MAP3K5,CFLAR,MID1,FGF2,CCL2,C1QTNF1,CCL5,CCL7,NOTCH2,WWC1,FLT1,ICAM1,DUSP6,TGFA,LIF,EGFR,CD44,ROBO1,IL1B,IL6	19	398	SPRY2,TRAF1,TRAF2,TRAF3,ERN1,ICAM1,DAXX,GADD45A,MAP3K5,TGFA,CFLAR,LIF,EGFR,CCL2,C1QTNF1,CCL5,CCL7,IL1B,WWC1	1
GO: Biological Process	GO:0043434	response to peptide hormone		7.72e-05	0.3903	0.00109	0.009926	22	458	EREG,RAB8B,IRF1,STAT5A,CFLAR,PTPN2,JUNB,PTPRE,NFE2L2,NFKB1,CCL2,CCL5,PID1,FOSL2,ICAM1,NR4A3,SLC2A1,SLC39A14,IL1B,FYN,ATP2B1,IL6	15	458	ICAM1,IRF1,NR4A3,RELA,SLC2A1,STAT5A,CFLAR,JUNB,NFKB1,CCL2,CCL5,SLC39A14,IL1B,FYN,ATP2B1	1
GO: Biological Process	GO:0043491	protein kinase B signaling		4.545e-07	0.002297	1.255e-05	0.0001143	17	205	SPRY2,EREG,BTN2A2,PIK3CD,FGF2,CCL2,DLG1,C1QTNF1,CCL5,PLK3,HBEGF,TGFA,RHOG,EGFR,IL1B,FYN,IL6	14	205	SPRY2,HBEGF,TGFA,RHOG,BTN2A2,EGFR,PIK3CD,CCL2,DLG1,C1QTNF1,CCL5,IL1B,FYN,PLK3	1
GO: Biological Process	GO:0043549	regulation of kinase activity		1.189e-06	0.006012	2.947e-05	0.0002684	35	757	IL34,SPRY2,EREG,ERN1,TCIM,RIPK2,TAB2,TNFRSF10B,BDKRB1,GADD45A,MAP3K5,NEDD9,STK4,PTPN2,FGF2,DLG1,CCL5,SDC4,FLT1,HBEGF,DUSP6,SHB,TGFA,TGFBR2,CSF1,EGFR,CD44,ROBO1,TNFAIP3,EMP2,IL1B,RAP2C,FYN,TRIB1,IL6	22	757	SPRY2,TRAF2,ERN1,HBEGF,SHB,DAXX,DGKH,NUP62,TTN,BDKRB1,GADD45A,MAP3K5,TGFA,CSF1,EGFR,DLG1,CCL5,TNFAIP3,IL1B,FYN,TRIB1,SDC4	1
GO: Biological Process	GO:0043903	regulation of biological process involved in symbiotic interaction		0.001495	1	0.01192	0.1085	10	167	TRIM25,SHFL,SRPK1,TNIP1,PTX3,CCL5,CXCL5,PML,CXCL2,CXCL8	9	167	TRIM25,SRPK1,TNIP1,CXCL2,PTX3,CCL5,CXCL5,CXCL8,PML	1
GO: Biological Process	GO:0043954	cellular component maintenance		0.01001	1	0.0491	0.4471	5	68	MTSS1,DLG1,TANC1,RASSF8,FYN	6	68	MTSS1,CLDN1,DLG1,TANC1,RASSF8,FYN	1
GO: Biological Process	GO:0044057	regulation of system process		0.0004056	1	0.004167	0.03795	20	446	INHBA,RAB8B,GCH1,TRIP10,BDKRB1,ITPR2,ITPR3,DLG1,C1QTNF1,FLT1,HBEGF,ICAM1,NR4A3,LIF,EGFR,EMP2,ATP2B1,CTSS,IL6,SMAD3	18	446	INHBA,HBEGF,ICAM1,CASQ1,NR4A3,TTN,TRIP10,BDKRB1,ITPR2,ITPR3,LIF,EGFR,DLG1,C1QTNF1,TNNC2,ATP2B1,CTSS,SMAD3	1
GO: Biological Process	GO:0044060	regulation of endocrine process		0.001452	1	0.01161	0.1057	4	26	INHBA,RAB8B,C1QTNF1,LIF	3	26	INHBA,LIF,C1QTNF1	1
GO: Biological Process	GO:0044070	regulation of anion transport		0.0002105	1	0.002464	0.02243	28	703	RAB8B,DBI,BID,ITPR2,ITPR3,SEPTIN8,NFE2L2,NFKB1,NFKBIA,CCL2,C1QTNF1,CCL5,PID1,PLK3,CDV3,PTGES,NR4A3,PPARD,SLC2A1,LIF,PIM3,FRMD4A,EGFR,GPR68,IL1B,FYN,IL6,SMAD3	24	703	CDV3,PTGES,NR4A3,NUP62,PPARD,TTN,SLC2A1,BID,ITPR2,ITPR3,LIF,PIM3,FRMD4A,EGFR,GPR68,NFKB1,NFKBIA,CCL2,C1QTNF1,CCL5,IL1B,FYN,PLK3,SMAD3	1
GO: Biological Process	GO:0044092	negative regulation of molecular function		0.001281	1	0.0106	0.09648	31	906	CYLD,SPRY2,TRAF3,BCL2A1,RRAD,GADD45A,CFLAR,PTPN2,SERPINB8,PTX3,HECW2,NFKB1,NFKBIA,NFKBIB,NFKBIE,TNFAIP8,PML,HTR1F,TFPI2,DUSP6,SHB,S1PR3,PPIF,SERPINB2,CD44,TNFAIP3,SLC39A14,IL1B,TRIB1,IL6,PHACTR1	27	906	CYLD,SPRY2,TRAF3,TFPI2,SHB,APBA3,DGKH,NUP62,BCL2A1,DTX3L,GADD45A,CFLAR,SERPINB8,PTX3,HECW2,NFKB1,NFKBIA,NFKBIB,NFKBIE,SERPINB2,TNFAIP3,TNFAIP8,SLC39A14,IL1B,TRIB1,PML,PHACTR1	1
GO: Biological Process	GO:0044403	biological process involved in symbiotic interaction		0.002913	1	0.01974	0.1797	28	834	TRIM25,DDX58,SHFL,GBP1,GBP2,SRPK1,TNIP1,MAP3K5,NRP2,CFLAR,IFIH1,GBP4,NFE2L2,PTX3,NFKBIA,CCL2,DLG1,CCL5,CXCL5,TAP1,PML,VPS37C,ICAM1,CXCL2,EGFR,FYN,CXCL8,SMAD3	31	834	VPS37C,TRIM25,DDX58,ICAM1,GBP1,GBP2,SRPK1,TNIP1,DAXX,RELA,NUP62,DTX3L,CXCL2,CLDN1,MAP3K5,NRP2,CFLAR,IFIH1,GBP4,EGFR,PTX3,NFKBIA,CCL2,DLG1,CCL5,CXCL5,FYN,TAP1,CXCL8,SMAD3,PML	1
GO: Biological Process	GO:0044406	adhesion of symbiont to host		0.0001166	0.5893	0.001527	0.0139	4	14	GBP1,GBP2,GBP4,ICAM1	4	14	ICAM1,GBP1,GBP2,GBP4	1
GO: Biological Process	GO:0044706	multi-multicellular organism process		2.873e-06	0.01452	6.287e-05	0.0005725	16	209	IRF1,STAT5A,PRDM1,JUNB,KLF9,CCL2,MAFF,FLT1,FOSL2,PPARD,SLC2A1,TGFBR2,LIF,SH3PXD2B,EMP2,IL1B	10	209	IRF1,PPARD,SLC2A1,STAT5A,LIF,JUNB,SH3PXD2B,KLF9,CCL2,IL1B	1
GO: Biological Process	GO:0044843	cell cycle G1/S phase transition		0.006067	1	0.03427	0.312	12	269	PLK2,INHBA,TCIM,GADD45A,BID,BTN2A2,CCL2,DLG1,PLK3,PML,EGFR,CDK6	11	269	PLK2,INHBA,GADD45A,BID,BTN2A2,EGFR,CCL2,DLG1,PLK3,PML,CDK6	1
GO: Biological Process	GO:0045087	innate immune response		1.104e-17	5.579e-14	6.973e-15	6.35e-14	46	547	IL34,CYLD,TRAF3,EREG,TRIM25,DDX58,SHFL,RNF19B,RIPK2,GBP1,GBP2,IRF1,IRF2,SRPK1,TAB2,GCH1,STAT5A,MAP3K5,PRDM1,IFIH1,PTPN2,GBP4,PIK3CD,PTX3,NFKB1,MID1,CCL2,CCL5,CCL7,TAP1,PML,ICAM1,BIRC2,BIRC3,RELB,IFNAR1,IFNAR2,IFNGR2,MT2A,CSF1,CD44,CLEC2D,TIFA,OTUD4,TNFAIP3,FYN	39	547	CYLD,TRAF3,TRIM25,DDX58,ICAM1,RNF19B,BIRC2,GBP1,BIRC3,GBP2,IRF1,IRF2,SRPK1,RELA,RELB,DTX3L,CLDN1,STAT5A,MAP3K5,IFNAR1,IFNAR2,IFNGR2,IFIH1,MT2A,CSF1,GBP4,PIK3CD,PTX3,NFKB1,CLEC2D,TIFA,OTUD4,CCL2,CCL5,CCL7,TNFAIP3,FYN,TAP1,PML	1
GO: Biological Process	GO:0045088	regulation of innate immune response		8.786e-06	0.04441	0.0001708	0.001555	16	228	EREG,IRF1,TAB2,STAT5A,PTPN2,NFKB1,CCL5,TAP1,BIRC2,BIRC3,RELB,IFNAR2,IFNGR2,CLEC2D,TNFAIP3,FYN	14	228	BIRC2,BIRC3,IRF1,RELA,RELB,STAT5A,IFNAR2,IFNGR2,NFKB1,CLEC2D,CCL5,TNFAIP3,FYN,TAP1	1
GO: Biological Process	GO:0045123	cellular extravasation		0.002935	1	0.01975	0.1799	5	51	ABR,PIK3CD,CCL2,CCL5,ICAM1	4	51	ICAM1,PIK3CD,CCL2,CCL5	1
GO: Biological Process	GO:0045217	cell-cell junction maintenance		0.004685	1	0.02836	0.2582	3	18	MTSS1,RASSF8,FYN	3	18	MTSS1,RASSF8,FYN	0
GO: Biological Process	GO:0045321	leukocyte activation		3.291e-13	1.663e-09	7.921e-11	7.212e-10	52	896	CYLD,IL15,ABR,INHBA,RIPK2,IRF1,BCL2A1,CD83,STAT5A,PRDM1,PTPN2,BTN2A2,PTPRE,PIK3CD,PTX3,KLF9,NFKB1,CCL2,DLG1,CCL5,CXCL5,SDC4,NOTCH2,TNIP2,ICAM1,SHB,POU2F2,NFKBIZ,NR4A3,RELB,CXCL1,CXCL2,CXCL3,APLF,IFNAR1,IFNGR2,RHOG,TGFBR2,CSF1,CD44,CLEC2D,CD70,TNFAIP3,IL1B,RAP2C,FYN,CTSS,IL6,IL7R,CXCL8,SMAD3,CDK6	40	896	CYLD,INHBA,TNIP2,ICAM1,SHB,IRF1,POU2F2,NFKBIZ,NR4A3,RELB,BCL2A1,CD83,CXCL1,CXCL2,CXCL3,STAT5A,IFNAR1,IFNGR2,RHOG,BTN2A2,CSF1,CANT1,PIK3CD,PTX3,KLF9,NFKB1,CLEC2D,CD70,CCL2,DLG1,CCL5,TNFAIP3,IL1B,CXCL5,FYN,CTSS,SDC4,CXCL8,SMAD3,CDK6	1
GO: Biological Process	GO:0045429	positive regulation of nitric oxide biosynthetic process		0.0007682	1	0.007059	0.06427	5	38	PTX3,ICAM1,IL1B,IL6,SMAD3	4	38	ICAM1,PTX3,IL1B,SMAD3	1
GO: Biological Process	GO:0045471	response to ethanol		2.725e-05	0.1377	0.0004546	0.004139	12	147	STAT5A,ITPR2,NFKB1,NFKBIA,CCL2,CCL5,CCL7,FLT1,ICAM1,BIRC2,IL1B,FYN	12	147	ICAM1,BIRC2,CLDN1,STAT5A,ITPR2,NFKB1,NFKBIA,CCL2,CCL5,CCL7,IL1B,FYN	1
GO: Biological Process	GO:0045577	regulation of B cell differentiation		0.0005151	1	0.005086	0.04631	4	20	CYLD,INHBA,STAT5A,PRDM1	3	20	CYLD,INHBA,STAT5A	1
GO: Biological Process	GO:0045580	regulation of T cell differentiation		2.839e-09	1.435e-05	1.45e-07	1.32e-06	15	110	CYLD,IL15,RIPK2,IRF1,CD83,STAT5A,PRDM1,PTPN2,BTN2A2,SHB,NFKBIZ,TGFBR2,CD44,IL6,IL7R	7	110	CYLD,SHB,IRF1,NFKBIZ,CD83,STAT5A,BTN2A2	1
GO: Biological Process	GO:0045582	positive regulation of T cell differentiation		4.633e-08	0.0002342	1.661e-06	1.512e-05	11	66	CYLD,RIPK2,IRF1,CD83,STAT5A,BTN2A2,SHB,NFKBIZ,TGFBR2,IL6,IL7R	7	66	CYLD,SHB,IRF1,NFKBIZ,CD83,STAT5A,BTN2A2	1
GO: Biological Process	GO:0045596	negative regulation of cell differentiation		0.0003045	1	0.003324	0.03027	23	539	CYLD,SPRY2,EREG,INHBA,GBP1,IRF1,STAT5A,PTPN2,NFE2L2,NFKBIA,TBX3,SHB,PPARD,S1PR3,EGFR,GPR68,CD44,CLEC2D,IL1B,TRIB1,IL6,SMAD3,CDK6	17	539	CYLD,SPRY2,INHBA,SHB,GBP1,IRF1,DAXX,PPARD,STAT5A,EGFR,GPR68,NFKBIA,CLEC2D,IL1B,TRIB1,SMAD3,CDK6	1
GO: Biological Process	GO:0045597	positive regulation of cell differentiation		3.223e-07	0.001629	9.528e-06	8.675e-05	35	716	IL34,CYLD,IL15,INHBA,RIPK2,IRF1,CD83,TRIP10,STAT5A,MAP3K5,PRDM1,NEDD9,STK4,JUNB,BTN2A2,NFKB1,FGF2,CCL5,NOTCH2,FLT1,SHB,NFKBIZ,PPARD,TGFBR2,LIF,SH3PXD2B,CSF1,EGFR,GPR68,ROBO1,IL1B,TRIB1,IL6,IL7R,SMAD3	23	716	CYLD,INHBA,SHB,IRF1,NFKBIZ,RELA,PPARD,CD83,TRIP10,STAT5A,MAP3K5,LIF,JUNB,BTN2A2,SH3PXD2B,CSF1,EGFR,GPR68,NFKB1,CCL5,IL1B,TRIB1,SMAD3	1
GO: Biological Process	GO:0045619	regulation of lymphocyte differentiation		4.801e-09	2.427e-05	2.277e-07	2.073e-06	16	132	CYLD,IL15,INHBA,RIPK2,IRF1,CD83,STAT5A,PRDM1,PTPN2,BTN2A2,SHB,NFKBIZ,TGFBR2,CD44,IL6,IL7R	8	132	CYLD,INHBA,SHB,IRF1,NFKBIZ,CD83,STAT5A,BTN2A2	1
GO: Biological Process	GO:0045621	positive regulation of lymphocyte differentiation		3.166e-09	1.6e-05	1.554e-07	1.415e-06	13	79	CYLD,IL15,RIPK2,IRF1,CD83,STAT5A,PRDM1,BTN2A2,SHB,NFKBIZ,TGFBR2,IL6,IL7R	7	79	CYLD,SHB,IRF1,NFKBIZ,CD83,STAT5A,BTN2A2	1
GO: Biological Process	GO:0045622	regulation of T-helper cell differentiation		9.973e-05	0.5041	0.001355	0.01234	5	25	RIPK2,IRF1,SHB,NFKBIZ,IL6	3	25	SHB,IRF1,NFKBIZ	1
GO: Biological Process	GO:0045624	positive regulation of T-helper cell differentiation		1.318e-05	0.06662	0.0002404	0.002189	5	17	RIPK2,IRF1,SHB,NFKBIZ,IL6	3	17	SHB,IRF1,NFKBIZ	1
GO: Biological Process	GO:0045637	regulation of myeloid cell differentiation		3.327e-05	0.1682	0.0005333	0.004856	14	200	IL34,INHBA,STAT5A,PTPN2,NFKBIA,CCL5,NOTCH2,NR4A3,LIF,CSF1,GPR68,CLEC2D,TRIB1,CDK6	11	200	INHBA,NR4A3,STAT5A,LIF,CSF1,GPR68,NFKBIA,CLEC2D,CCL5,TRIB1,CDK6	1
GO: Biological Process	GO:0045638	negative regulation of myeloid cell differentiation		8.626e-05	0.4361	0.001195	0.01088	8	74	INHBA,STAT5A,PTPN2,NFKBIA,GPR68,CLEC2D,TRIB1,CDK6	7	74	INHBA,STAT5A,GPR68,NFKBIA,CLEC2D,TRIB1,CDK6	1
GO: Biological Process	GO:0045639	positive regulation of myeloid cell differentiation		1.187e-05	0.06002	0.000219	0.001994	9	74	IL34,INHBA,STAT5A,CCL5,NOTCH2,LIF,CSF1,GPR68,TRIB1	7	74	INHBA,STAT5A,LIF,CSF1,GPR68,CCL5,TRIB1	1
GO: Biological Process	GO:0045649	regulation of macrophage differentiation		1.069e-06	0.005406	2.676e-05	0.0002437	6	19	IL34,INHBA,PTPN2,LIF,CSF1,TRIB1	4	19	INHBA,LIF,CSF1,TRIB1	1
GO: Biological Process	GO:0045651	positive regulation of macrophage differentiation		8.455e-05	0.4274	0.001178	0.01072	4	13	IL34,LIF,CSF1,TRIB1	3	13	LIF,CSF1,TRIB1	1
GO: Biological Process	GO:0045655	regulation of monocyte differentiation		0.0001566	0.7915	0.001959	0.01784	4	15	IL34,CSF1,GPR68,CDK6	3	15	CSF1,GPR68,CDK6	1
GO: Biological Process	GO:0045656	negative regulation of monocyte differentiation		0.005295	1	0.03091	0.2814	2	6	GPR68,CDK6	2	6	GPR68,CDK6	0
GO: Biological Process	GO:0045672	positive regulation of osteoclast differentiation		0.0003354	1	0.003615	0.03291	4	18	CCL5,NOTCH2,CSF1,GPR68	3	18	CSF1,GPR68,CCL5	1
GO: Biological Process	GO:0045741	positive regulation of epidermal growth factor-activated receptor activity		0.0003708	1	0.003938	0.03586	3	8	EREG,HBEGF,TGFA	2	8	HBEGF,TGFA	1
GO: Biological Process	GO:0045765	regulation of angiogenesis		4.14e-07	0.002093	1.166e-05	0.0001062	19	252	SPRY2,PLK2,EREG,GADD45A,CEMIP2,NFE2L2,PIK3CD,FGF2,CCL2,CCL5,PML,FLT1,TGFBR2,LIF,TNFAIP3,EMP2,IL1B,IL6,CXCL8	11	252	SPRY2,PLK2,GADD45A,LIF,PIK3CD,CCL2,CCL5,TNFAIP3,IL1B,CXCL8,PML	1
GO: Biological Process	GO:0045785	positive regulation of cell adhesion		2.985e-12	1.509e-08	5.39e-10	4.908e-09	30	341	CYLD,IL15,MYO10,RIPK2,IRF1,CD83,STAT5A,NEDD9,STK4,BTN2A2,CCL2,NINJ1,CCL5,SDC4,ICAM1,SHB,NFKBIZ,NR4A3,TGFBR2,LIF,CSF1,CD44,CD70,EMP2,IL1B,FYN,IL6,IL7R,SMAD3,CDK6	22	341	CYLD,MYO10,ICAM1,SHB,IRF1,NFKBIZ,NR4A3,RELA,CD83,STAT5A,LIF,BTN2A2,CSF1,CD70,CCL2,NINJ1,CCL5,IL1B,FYN,SDC4,SMAD3,CDK6	1
GO: Biological Process	GO:0045859	regulation of protein kinase activity		2.682e-07	0.001356	8.119e-06	7.393e-05	34	678	IL34,SPRY2,EREG,ERN1,TCIM,RIPK2,TAB2,TNFRSF10B,BDKRB1,GADD45A,MAP3K5,NEDD9,STK4,PTPN2,FGF2,DLG1,CCL5,SDC4,FLT1,HBEGF,DUSP6,SHB,TGFA,TGFBR2,CSF1,EGFR,ROBO1,TNFAIP3,EMP2,IL1B,RAP2C,FYN,TRIB1,IL6	22	678	SPRY2,TRAF2,ERN1,HBEGF,SHB,DAXX,DGKH,NUP62,TTN,BDKRB1,GADD45A,MAP3K5,TGFA,CSF1,EGFR,DLG1,CCL5,TNFAIP3,IL1B,FYN,TRIB1,SDC4	1
GO: Biological Process	GO:0045860	positive regulation of protein kinase activity		1.22e-08	6.165e-05	5.269e-07	4.798e-06	29	452	IL34,SPRY2,EREG,ERN1,TCIM,RIPK2,TAB2,TNFRSF10B,BDKRB1,GADD45A,MAP3K5,NEDD9,STK4,FGF2,DLG1,CCL5,SDC4,FLT1,HBEGF,DUSP6,TGFA,TGFBR2,CSF1,EGFR,ROBO1,EMP2,IL1B,RAP2C,FYN	17	452	SPRY2,TRAF2,ERN1,HBEGF,DAXX,DGKH,BDKRB1,GADD45A,MAP3K5,TGFA,CSF1,EGFR,DLG1,CCL5,IL1B,FYN,SDC4	1
GO: Biological Process	GO:0045862	positive regulation of proteolysis		0.0002049	1	0.002457	0.02237	17	327	PLK2,RNF19B,RIPK2,TNIP1,TNFRSF10B,MAP3K5,BID,CFLAR,NFE2L2,PLK3,PML,SLC11A2,ROBO1,IL1B,FYN,TRIB1,SMAD3	14	327	PLK2,TRAF2,SLC11A2,RNF19B,TNIP1,MAP3K5,BID,CFLAR,IL1B,FYN,TRIB1,PLK3,SMAD3,PML	1
GO: Biological Process	GO:0045893	positive regulation of transcription, DNA-templated		0.000102	0.5155	0.001371	0.01248	45	1323	HIVEP2,TRIM25,DDX58,INHBA,TNIP3,RIPK2,IRF1,IRF2,TNIP1,STAT5A,MAP3K5,JUNB,NFE2L2,SQSTM1,KLF9,NFKB1,NFKB2,NFKBIA,NFKBIB,FGF2,MAFF,PID1,WWC1,PML,TBX3,CDV3,IKZF2,TNIP2,FOSL2,BIRC2,PBX4,POU2F2,NR4A3,RELB,PPARD,RFX5,IFNAR1,RHOG,LIF,EGFR,LUM,IL1B,RAP2C,IL6,SMAD3	39	1323	CDV3,TRIM25,DDX58,INHBA,TNIP2,TNIP3,BIRC2,IRF1,POU2F2,IRF2,NR4A3,TNIP1,DAXX,RELA,RELB,NUP62,DTX3L,PPARD,RFX5,STAT5A,MAP3K5,IFNAR1,MEOX1,RHOG,LIF,JUNB,EGFR,SQSTM1,KLF9,NFKB1,NFKB2,NFKBIA,NFKBIB,MLLT6,IL1B,WWC1,SMAD3,PML,NPAS2	1
GO: Biological Process	GO:0045927	positive regulation of growth		0.004327	1	0.02664	0.2426	11	225	TRIP10,STAT5A,BASP1,FGF2,DLG1,HBEGF,PPARD,TGFBR2,SH3PXD2B,CSF1,EGFR	9	225	HBEGF,PPARD,TRIP10,STAT5A,SH3PXD2B,CSF1,EGFR,BASP1,DLG1	1
GO: Biological Process	GO:0045936	negative regulation of phosphate metabolic process		0.002683	1	0.0185	0.1685	18	448	SPRY2,INHBA,IRF1,ANKLE2,BDKRB1,GADD45A,PTPN2,IER3,PID1,DUSP6,SHB,BIRC3,PPIF,TNFAIP3,IL1B,TRIB1,IL6,PHACTR1	14	448	SPRY2,INHBA,SHB,BIRC3,IRF1,NUP62,ANKLE2,BDKRB1,GADD45A,IER3,TNFAIP3,IL1B,TRIB1,PHACTR1	1
GO: Biological Process	GO:0045937	positive regulation of phosphate metabolic process		1.965e-08	9.931e-05	7.882e-07	7.177e-06	39	765	IL34,SPRY2,IL15,EREG,ERN1,INHBA,TCIM,RIPK2,TAB2,TNFRSF10B,ANKLE2,BDKRB1,GADD45A,MAP3K5,NEDD9,STK4,SQSTM1,FGF2,DLG1,CCL5,PID1,SDC4,FLT1,HBEGF,ICAM1,DUSP6,TGFA,TGFBR2,LIF,CSF1,EGFR,CD44,ROBO1,EMP2,IL1B,RAP2C,FYN,IL6,SMAD3	23	765	SPRY2,TRAF2,ERN1,INHBA,HBEGF,ICAM1,DAXX,DGKH,ANKLE2,BDKRB1,GADD45A,MAP3K5,TGFA,LIF,CSF1,EGFR,SQSTM1,DLG1,CCL5,IL1B,FYN,SDC4,SMAD3	1
GO: Biological Process	GO:0045944	positive regulation of transcription by RNA polymerase II		7.24e-05	0.366	0.001037	0.00944	37	991	HIVEP2,DDX58,INHBA,TNIP3,RIPK2,IRF1,IRF2,TNIP1,STAT5A,JUNB,NFE2L2,SQSTM1,KLF9,NFKB1,NFKB2,NFKBIA,FGF2,MAFF,PID1,WWC1,PML,CDV3,IKZF2,TNIP2,FOSL2,PBX4,POU2F2,NR4A3,RELB,PPARD,RFX5,LIF,EGFR,LUM,IL1B,IL6,SMAD3	31	991	CDV3,DDX58,INHBA,TNIP2,TNIP3,IRF1,POU2F2,IRF2,NR4A3,TNIP1,DAXX,RELA,RELB,PPARD,RFX5,STAT5A,MEOX1,LIF,JUNB,EGFR,SQSTM1,KLF9,NFKB1,NFKB2,NFKBIA,MLLT6,IL1B,WWC1,SMAD3,PML,NPAS2	1
GO: Biological Process	GO:0046328	regulation of JNK cascade		0.00182	1	0.01382	0.1258	8	116	CYLD,TRAF1,TRAF3,RIPK2,GADD45A,MAP3K5,EGFR,IL1B	8	116	CYLD,TRAF1,TRAF2,TRAF3,GADD45A,MAP3K5,EGFR,IL1B	1
GO: Biological Process	GO:0046330	positive regulation of JNK cascade		0.003228	1	0.02144	0.1953	6	75	TRAF1,TRAF3,RIPK2,GADD45A,MAP3K5,IL1B	6	75	TRAF1,TRAF2,TRAF3,GADD45A,MAP3K5,IL1B	1
GO: Biological Process	GO:0046425	regulation of receptor signaling pathway via JAK-STAT		4.192e-05	0.2119	0.00065	0.005918	8	67	IRF1,GADD45A,PTPN2,CCL5,CXCL5,LIF,IL6,IL7R	5	67	IRF1,GADD45A,LIF,CCL5,CXCL5	1
GO: Biological Process	GO:0046632	alpha-beta T cell differentiation		1.648e-05	0.08331	0.0002913	0.002652	9	77	RIPK2,IRF1,CD83,PRDM1,SHB,NFKBIZ,RELB,TGFBR2,IL6	5	77	SHB,IRF1,NFKBIZ,RELB,CD83	1
GO: Biological Process	GO:0046635	positive regulation of alpha-beta T cell activation		1.631e-05	0.08247	0.0002894	0.002635	7	43	RIPK2,IRF1,CD83,SHB,NFKBIZ,TGFBR2,IL6	4	43	SHB,IRF1,NFKBIZ,CD83	1
GO: Biological Process	GO:0046637	regulation of alpha-beta T cell differentiation		1.996e-06	0.01009	4.759e-05	0.0004333	8	45	RIPK2,IRF1,CD83,PRDM1,SHB,NFKBIZ,TGFBR2,IL6	4	45	SHB,IRF1,NFKBIZ,CD83	1
GO: Biological Process	GO:0046638	positive regulation of alpha-beta T cell differentiation		2.041e-06	0.01032	4.8e-05	0.000437	7	32	RIPK2,IRF1,CD83,SHB,NFKBIZ,TGFBR2,IL6	4	32	SHB,IRF1,NFKBIZ,CD83	1
GO: Biological Process	GO:0046649	lymphocyte activation		3.106e-12	1.57e-08	5.414e-10	4.93e-09	37	514	CYLD,IL15,INHBA,RIPK2,IRF1,BCL2A1,CD83,STAT5A,PRDM1,PTPN2,BTN2A2,PIK3CD,KLF9,CCL2,DLG1,CCL5,SDC4,NOTCH2,TNIP2,ICAM1,SHB,POU2F2,NFKBIZ,RELB,APLF,IFNAR1,TGFBR2,CD44,CLEC2D,CD70,TNFAIP3,IL1B,FYN,IL6,IL7R,SMAD3,CDK6	27	514	CYLD,INHBA,TNIP2,ICAM1,SHB,IRF1,POU2F2,NFKBIZ,RELB,BCL2A1,CD83,STAT5A,IFNAR1,BTN2A2,PIK3CD,KLF9,CLEC2D,CD70,CCL2,DLG1,CCL5,TNFAIP3,IL1B,FYN,SDC4,SMAD3,CDK6	1
GO: Biological Process	GO:0046651	lymphocyte proliferation		4.819e-09	2.436e-05	2.277e-07	2.073e-06	19	191	IL15,RIPK2,IRF1,STAT5A,PRDM1,BTN2A2,KLF9,DLG1,CCL5,SDC4,SHB,TGFBR2,CD44,CLEC2D,CD70,IL1B,FYN,IL6,IL7R	12	191	SHB,IRF1,STAT5A,BTN2A2,KLF9,CLEC2D,CD70,DLG1,CCL5,IL1B,FYN,SDC4	1
GO: Biological Process	GO:0046683	response to organophosphorus		0.002631	1	0.01819	0.1657	8	123	PANX1,ITPR2,ITPR3,JUNB,CCL2,FOSL2,BIRC2,IL1B	8	123	BIRC2,RELA,ITPR2,ITPR3,JUNB,CCL2,PYGM,IL1B	1
GO: Biological Process	GO:0046688	response to copper ion		0.002935	1	0.01975	0.1799	5	51	NFE2L2,NFKB1,SLC11A2,ICAM1,MT2A	5	51	SLC11A2,ICAM1,DAXX,MT2A,NFKB1	1
GO: Biological Process	GO:0046879	hormone secretion		1.853e-05	0.09366	0.0003241	0.002951	16	242	INHBA,RAB8B,ITPR2,ITPR3,C1QTNF1,CCL5,TBX3,CDV3,PPARD,SLC2A1,LIF,PIM3,EGFR,GPR68,IL1B,IL6	13	242	CDV3,INHBA,PPARD,SLC2A1,ITPR2,ITPR3,LIF,PIM3,EGFR,GPR68,C1QTNF1,CCL5,IL1B	1
GO: Biological Process	GO:0046883	regulation of hormone secretion		9.093e-06	0.04596	0.0001754	0.001597	15	203	INHBA,RAB8B,ITPR2,ITPR3,C1QTNF1,CCL5,CDV3,PPARD,SLC2A1,LIF,PIM3,EGFR,GPR68,IL1B,IL6	13	203	CDV3,INHBA,PPARD,SLC2A1,ITPR2,ITPR3,LIF,PIM3,EGFR,GPR68,C1QTNF1,CCL5,IL1B	1
GO: Biological Process	GO:0046887	positive regulation of hormone secretion		0.0007409	1	0.006955	0.06332	8	101	INHBA,RAB8B,C1QTNF1,PPARD,LIF,EGFR,GPR68,IL6	6	101	INHBA,PPARD,LIF,EGFR,GPR68,C1QTNF1	1
GO: Biological Process	GO:0046903	secretion		0.003402	1	0.02231	0.2031	34	1089	ABR,INHBA,RAB8B,DBI,STAT5A,ITPR2,ITPR3,PIK3CD,PTX3,NFKB1,CCL2,C1QTNF1,CCL5,SDC4,TBX3,CDV3,PTGES,NR4A3,PPARD,CXCL1,SLC2A1,RHOG,LIF,PIM3,FRMD4A,EGFR,GPR68,CD44,LHFPL2,TNFAIP2,IL1B,RAP2C,CTSS,IL6	28	1089	CDV3,INHBA,PTGES,NR4A3,PPARD,CXCL1,TTN,SLC2A1,STAT5A,ITPR2,ITPR3,RHOG,LIF,PIM3,FRMD4A,EGFR,CANT1,PIK3CD,PTX3,GPR68,NFKB1,CCL2,C1QTNF1,CCL5,TNFAIP2,IL1B,CTSS,SDC4	1
GO: Biological Process	GO:0048143	astrocyte activation		0.0003354	1	0.003615	0.03291	4	18	MT2A,EGFR,IL1B,IL6	3	18	MT2A,EGFR,IL1B	1
GO: Biological Process	GO:0048245	eosinophil chemotaxis		0.0007722	1	0.007059	0.06427	3	10	CCL2,CCL5,CCL7	3	10	CCL2,CCL5,CCL7	0
GO: Biological Process	GO:0048246	macrophage chemotaxis		0.0003929	1	0.004061	0.03698	5	33	IL34,CCL2,CCL5,CSF1,IL1B	4	33	CSF1,CCL2,CCL5,IL1B	1
GO: Biological Process	GO:0048247	lymphocyte chemotaxis		0.001678	1	0.01307	0.119	4	27	PIK3CD,CCL2,CCL5,CCL7	4	27	PIK3CD,CCL2,CCL5,CCL7	0
GO: Biological Process	GO:0048514	blood vessel morphogenesis		3.005e-10	1.519e-06	2.053e-08	1.869e-07	39	660	SPRY2,IL15,PLK2,EREG,GADD45A,CEMIP2,NRP2,PRDM1,STK4,JUNB,NFE2L2,PIK3CD,NFKB2,FGF2,CCL2,CCL5,NOTCH2,PML,FLT1,HBEGF,SHB,ESM1,CXCL1,CXCL2,CXCL3,SLC2A1,TGFA,FMNL3,TGFBR2,LIF,MT2A,EGFR,ROBO1,TNFAIP2,TNFAIP3,EMP2,IL1B,IL6,CXCL8	26	660	SPRY2,PLK2,HBEGF,SHB,ESM1,CXCL1,CXCL2,CXCL3,GADD45A,SLC2A1,NRP2,TGFA,FMNL3,LIF,JUNB,MT2A,EGFR,PIK3CD,NFKB2,CCL2,CCL5,TNFAIP2,TNFAIP3,IL1B,CXCL8,PML	1
GO: Biological Process	GO:0048525	negative regulation of viral process		0.0005489	1	0.005356	0.04877	7	74	TRIM25,SHFL,SRPK1,TNIP1,PTX3,CCL5,PML	6	74	TRIM25,SRPK1,TNIP1,PTX3,CCL5,PML	1
GO: Biological Process	GO:0048534	hematopoietic or lymphoid organ development		4.676e-11	2.364e-07	5.253e-09	4.783e-08	52	1020	IL34,CYLD,IL15,INHBA,TCIM,RIPK2,IRF1,BCL2A1,CD83,SLC25A37,STAT5A,PRDM1,STK4,PTPN2,JUNB,BTN2A2,NFE2L2,PIK3CD,KLF9,NFKB1,NFKB2,NFKBIA,FGF2,CCL5,SMOX,RNF145,NOTCH2,PML,FLT1,SLC11A2,TFPI2,SHB,POU2F2,NFKBIZ,NR4A3,RELB,CXCL1,CXCL2,CXCL3,TGFBR2,LIF,CSF1,GPR68,CD44,CLEC2D,TNFAIP3,IL1B,TRIB1,IL6,IL7R,SMAD3,CDK6	38	1020	CYLD,SLC11A2,INHBA,TFPI2,SHB,KLF3,IRF1,POU2F2,NFKBIZ,NR4A3,RELB,BCL2A1,CD83,CXCL1,CXCL2,CXCL3,SLC25A37,STAT5A,MEOX1,LIF,JUNB,BTN2A2,CSF1,PIK3CD,GPR68,KLF9,NFKB1,NFKB2,NFKBIA,CLEC2D,CCL5,TNFAIP3,IL1B,SMOX,TRIB1,SMAD3,PML,CDK6	1
GO: Biological Process	GO:0048545	response to steroid hormone		0.0005144	1	0.005086	0.04631	17	354	CFLAR,JUNB,KLF9,CCL2,CCL5,FOSL2,ICAM1,NR4A3,PPARD,CXCL1,CXCL2,CXCL3,TGFBR2,EGFR,IL1B,ATP2B1,IL6	17	354	ICAM1,NR4A3,DAXX,RELA,PPARD,CXCL1,CXCL2,CXCL3,CLDN1,CFLAR,JUNB,EGFR,KLF9,CCL2,CCL5,IL1B,ATP2B1	1
GO: Biological Process	GO:0048589	developmental growth		0.0003462	1	0.003692	0.03361	29	762	SPRY2,EREG,INHBA,TRIP10,STAT5A,NRP2,STK4,CFLAR,JUNB,WWC2,BASP1,PIK3CD,PTX3,FGF2,DLG1,NINJ1,NOTCH2,WWC1,HBEGF,COL27A1,DUSP6,PPARD,TGFBR2,SH3PXD2B,CSF1,ROBO1,IL1B,FYN,SMAD3	26	762	SPRY2,RAPH1,INHBA,HBEGF,COL27A1,DAXX,PPARD,TTN,TRIP10,STAT5A,NRP2,CFLAR,JUNB,SH3PXD2B,PTPN12,CSF1,BASP1,PIK3CD,PTX3,DLG1,NINJ1,IL1B,FYN,ENO3,WWC1,SMAD3	1
GO: Biological Process	GO:0048646	anatomical structure formation involved in morphogenesis		3.107e-08	0.0001571	1.181e-06	1.075e-05	54	1300	SPRY2,IL15,PLK2,EREG,INHBA,MCC,TAB2,GADD45A,CEMIP2,NRP2,STK4,CFLAR,JUNB,PTPRE,NFE2L2,PIK3CD,NFKB2,EHD1,FGF2,CCL2,CCL5,SDC4,NOTCH2,WWC1,PML,TBX3,FLT1,TFPI2,HBEGF,DUSP6,SHB,PTGES,ESM1,NR4A3,CXCL1,CXCL2,CXCL3,SLC2A1,TGFA,FMNL3,TGFBR2,LIF,MT2A,CD44,ROBO1,TANC1,TNFAIP2,TNFAIP3,EMP2,IL1B,FYN,IL6,CXCL8,SMAD3	40	1300	SPRY2,PLK2,INHBA,TFPI2,HBEGF,SHB,PTGES,ESM1,CASQ1,NR4A3,CXCL1,CXCL2,CXCL3,TTN,GADD45A,SLC2A1,CLDN1,NRP2,MEOX1,TGFA,FMNL3,CFLAR,LIF,JUNB,MT2A,PIK3CD,NFKB2,EHD1,CCL2,CCL5,TANC1,TNFAIP2,TNFAIP3,IL1B,FYN,SDC4,WWC1,CXCL8,SMAD3,PML	1
GO: Biological Process	GO:0048659	smooth muscle cell proliferation		1.658e-07	0.0008382	5.206e-06	4.74e-05	15	148	IL15,EREG,ERN1,MAP3K5,FGF2,CCL5,FLT1,HBEGF,NR4A3,PPARD,TGFBR2,EGFR,TNFAIP3,TRIB1,IL6	9	148	ERN1,HBEGF,NR4A3,PPARD,MAP3K5,EGFR,CCL5,TNFAIP3,TRIB1	1
GO: Biological Process	GO:0048660	regulation of smooth muscle cell proliferation		7.908e-08	0.0003998	2.613e-06	2.379e-05	15	140	IL15,EREG,ERN1,MAP3K5,FGF2,CCL5,FLT1,HBEGF,NR4A3,PPARD,TGFBR2,EGFR,TNFAIP3,TRIB1,IL6	9	140	ERN1,HBEGF,NR4A3,PPARD,MAP3K5,EGFR,CCL5,TNFAIP3,TRIB1	1
GO: Biological Process	GO:0048661	positive regulation of smooth muscle cell proliferation		2.06e-06	0.01042	4.822e-05	0.0004391	11	95	EREG,ERN1,MAP3K5,FGF2,CCL5,FLT1,HBEGF,NR4A3,TGFBR2,EGFR,IL6	6	95	ERN1,HBEGF,NR4A3,MAP3K5,EGFR,CCL5	1
GO: Biological Process	GO:0048708	astrocyte differentiation		0.001681	1	0.01308	0.1191	6	66	LIF,MT2A,EGFR,IL1B,IL6,CDK6	5	66	LIF,MT2A,EGFR,IL1B,CDK6	1
GO: Biological Process	GO:0048872	homeostasis of number of cells		9.468e-05	0.4786	0.001294	0.01178	18	337	CYLD,INHBA,BCL2A1,SLC25A37,STAT5A,PTPN2,PIK3CD,KLF9,CCL2,CXCL5,SLC11A2,NR4A3,CSF1,CD44,TNFAIP3,IL6,IL7R,CDK6	15	337	CYLD,SLC11A2,INHBA,KLF3,NR4A3,BCL2A1,SLC25A37,STAT5A,CSF1,PIK3CD,KLF9,CCL2,TNFAIP3,CXCL5,CDK6	1
GO: Biological Process	GO:0048878	chemical homeostasis		1.151e-06	0.005819	2.866e-05	0.000261	38	859	ERN1,ACOX1,MTSS1,MARCKSL1,DBI,BDKRB1,SLC25A37,ITPR2,ITPR3,SLC35G1,PTPN2,NFKB2,EHD1,UGCG,FGF2,CCL2,C1QTNF1,CCL5,CCL7,NOTCH2,PML,SLC11A2,ICAM1,PPARD,CXCL1,CXCL2,CXCL3,S1PR3,PIM3,MT2A,EGFR,GPR68,SLC39A14,IL1B,FYN,ATP2B1,IL6,SMAD3	33	859	SLC11A2,ERN1,ACOX1,ICAM1,MTSS1,CASQ1,PPARD,CXCL1,CXCL2,CXCL3,BDKRB1,SLC25A37,CLDN1,ITPR2,ITPR3,PIM3,MT2A,EGFR,GPR68,NFKB2,EHD1,CCL2,PYGM,MLLT6,C1QTNF1,CCL5,CCL7,SLC39A14,IL1B,FYN,ATP2B1,SMAD3,PML	1
GO: Biological Process	GO:0050670	regulation of lymphocyte proliferation		1.516e-07	0.0007662	4.789e-06	4.36e-05	15	147	IL15,RIPK2,IRF1,STAT5A,PRDM1,BTN2A2,DLG1,CCL5,SDC4,TGFBR2,CD44,CLEC2D,CD70,IL1B,IL6	9	147	IRF1,STAT5A,BTN2A2,CLEC2D,CD70,DLG1,CCL5,IL1B,SDC4	1
GO: Biological Process	GO:0050673	epithelial cell proliferation		1.135e-07	0.000574	3.633e-06	3.308e-05	24	359	EREG,ERN1,MTSS1,MCC,STAT5A,NRP2,CFLAR,PIK3CD,KLF9,FGF2,CCL2,DLG1,CCL5,NOTCH2,FLT1,NR4A3,PPARD,TGFA,EGFR,ROBO1,TNFAIP3,IL6,SMAD3,CDK6	18	359	ERN1,MTSS1,NR4A3,PPARD,CLDN1,STAT5A,NRP2,TGFA,CFLAR,EGFR,PIK3CD,KLF9,CCL2,DLG1,CCL5,TNFAIP3,SMAD3,CDK6	1
GO: Biological Process	GO:0050678	regulation of epithelial cell proliferation		1.515e-08	7.659e-05	6.278e-07	5.717e-06	23	298	EREG,MTSS1,MCC,STAT5A,NRP2,CFLAR,PIK3CD,KLF9,FGF2,CCL2,DLG1,CCL5,NOTCH2,FLT1,NR4A3,PPARD,TGFA,EGFR,ROBO1,TNFAIP3,IL6,SMAD3,CDK6	17	298	MTSS1,NR4A3,PPARD,CLDN1,STAT5A,NRP2,TGFA,CFLAR,EGFR,PIK3CD,KLF9,CCL2,DLG1,CCL5,TNFAIP3,SMAD3,CDK6	1
GO: Biological Process	GO:0050679	positive regulation of epithelial cell proliferation		1.964e-05	0.09929	0.0003389	0.003086	13	166	STAT5A,NRP2,CFLAR,PIK3CD,FGF2,CCL2,CCL5,NOTCH2,NR4A3,TGFA,EGFR,TNFAIP3,IL6	11	166	NR4A3,CLDN1,STAT5A,NRP2,TGFA,CFLAR,EGFR,PIK3CD,CCL2,CCL5,TNFAIP3	1
GO: Biological Process	GO:0050688	regulation of defense response to virus		2.99e-05	0.1511	0.0004844	0.00441	8	64	IL15,TRAF3,DDX58,IRF1,CCL5,PML,TNFAIP3,IL1B	8	64	TRAF3,DDX58,IRF1,DTX3L,CCL5,TNFAIP3,IL1B,PML	1
GO: Biological Process	GO:0050691	regulation of defense response to virus by host		6.851e-05	0.3463	0.0009894	0.009009	6	37	IL15,DDX58,CCL5,PML,TNFAIP3,IL1B	6	37	DDX58,DTX3L,CCL5,TNFAIP3,IL1B,PML	1
GO: Biological Process	GO:0050708	regulation of protein secretion		0.0009211	1	0.00814	0.07412	12	214	ITPR2,ITPR3,CCL5,CDV3,PPARD,SLC2A1,PIM3,FRMD4A,EGFR,GPR68,IL1B,IL6	12	214	CDV3,PPARD,TTN,SLC2A1,ITPR2,ITPR3,PIM3,FRMD4A,EGFR,GPR68,CCL5,IL1B	1
GO: Biological Process	GO:0050727	regulation of inflammatory response		6.726e-12	3.4e-08	1.063e-09	9.675e-09	25	242	CYLD,IL15,ABR,TNIP1,STAT5A,PTPN2,IER3,NFKB1,NFKBIA,CCL5,PTGES,BIRC2,BIRC3,NFKBIZ,PPARD,CXCL1,CXCL2,CXCL3,EGFR,CD44,TNFAIP3,IL1B,CTSS,IL6,SMAD3	21	242	CYLD,PTGES,BIRC2,BIRC3,NFKBIZ,TNIP1,RELA,PPARD,CXCL1,CXCL2,CXCL3,STAT5A,EGFR,IER3,NFKB1,NFKBIA,CCL5,TNFAIP3,IL1B,CTSS,SMAD3	1
GO: Biological Process	GO:0050729	positive regulation of inflammatory response		1.072e-05	0.0542	0.0001993	0.001814	10	92	IL15,TNIP1,STAT5A,NFKBIA,CCL5,NFKBIZ,EGFR,IL1B,CTSS,IL6	8	92	NFKBIZ,TNIP1,STAT5A,EGFR,NFKBIA,CCL5,IL1B,CTSS	1
GO: Biological Process	GO:0050730	regulation of peptidyl-tyrosine phosphorylation		4.345e-08	0.0002196	1.58e-06	1.439e-05	18	196	IL34,IL15,EREG,RIPK2,IRF1,NEDD9,PTPN2,CCL5,HBEGF,ICAM1,IFNAR1,TGFA,LIF,EGFR,CD44,RAP2C,FYN,IL6	9	196	HBEGF,ICAM1,IRF1,IFNAR1,TGFA,LIF,EGFR,CCL5,FYN	1
GO: Biological Process	GO:0050776	regulation of immune response		1.594e-10	8.056e-07	1.271e-08	1.157e-07	36	560	CYLD,IL15,EREG,ABR,MYO10,RIPK2,GBP1,IRF1,TAB2,BCL2A1,STAT5A,PTPN2,BTN2A2,PIK3CD,NFKB1,CCL5,TAP1,ICAM1,SHB,BIRC2,BIRC3,NFKBIZ,NR4A3,RELB,APLF,IFNAR1,IFNAR2,IFNGR2,CD44,CLEC2D,TNFAIP3,IL1B,FYN,IL6,IL7R,SMAD3	28	560	CYLD,TRAF2,MYO10,ICAM1,SHB,BIRC2,GBP1,BIRC3,IRF1,NFKBIZ,NR4A3,RELA,RELB,BCL2A1,STAT5A,IFNAR1,IFNAR2,IFNGR2,BTN2A2,PIK3CD,NFKB1,CLEC2D,CCL5,TNFAIP3,IL1B,FYN,TAP1,SMAD3	1
GO: Biological Process	GO:0050778	positive regulation of immune response		3.37e-07	0.001703	9.904e-06	9.018e-05	25	409	CYLD,IL15,EREG,MYO10,RIPK2,GBP1,IRF1,TAB2,BCL2A1,STAT5A,PTPN2,BTN2A2,PIK3CD,NFKB1,CCL5,SHB,NFKBIZ,NR4A3,RELB,IFNAR1,CD44,CLEC2D,IL1B,FYN,IL6	20	409	CYLD,TRAF2,MYO10,SHB,GBP1,IRF1,NFKBIZ,NR4A3,RELA,RELB,BCL2A1,STAT5A,IFNAR1,BTN2A2,PIK3CD,NFKB1,CLEC2D,CCL5,IL1B,FYN	1
GO: Biological Process	GO:0050796	regulation of insulin secretion		0.000237	1	0.002717	0.02474	10	132	ITPR2,ITPR3,CCL5,CDV3,PPARD,SLC2A1,PIM3,GPR68,IL1B,IL6	9	132	CDV3,PPARD,SLC2A1,ITPR2,ITPR3,PIM3,GPR68,CCL5,IL1B	1
GO: Biological Process	GO:0050801	ion homeostasis		6.937e-06	0.03507	0.0001392	0.001267	26	515	MTSS1,MARCKSL1,DBI,BDKRB1,SLC25A37,ITPR2,ITPR3,SLC35G1,FGF2,CCL2,C1QTNF1,CCL5,CCL7,PML,SLC11A2,CXCL1,CXCL2,CXCL3,S1PR3,MT2A,EGFR,SLC39A14,IL1B,FYN,ATP2B1,SMAD3	24	515	SLC11A2,MTSS1,CASQ1,CXCL1,CXCL2,CXCL3,BDKRB1,SLC25A37,ITPR2,ITPR3,MT2A,EGFR,CCL2,PYGM,MLLT6,C1QTNF1,CCL5,CCL7,SLC39A14,IL1B,FYN,ATP2B1,SMAD3,PML	1
GO: Biological Process	GO:0050817	coagulation		0.001974	1	0.01463	0.1333	12	234	IRF1,IRF2,ITPR2,ITPR3,NFE2L2,EHD1,C1QTNF1,MAFF,TFPI2,SERPINB2,FYN,IL6	10	234	TFPI2,IRF1,IRF2,DGKH,ITPR2,ITPR3,EHD1,SERPINB2,C1QTNF1,FYN	1
GO: Biological Process	GO:0050830	defense response to Gram-positive bacterium		4.509e-05	0.2279	0.0006885	0.00627	7	50	RIPK2,GBP1,GBP2,GBP4,TNFAIP8,IL6,IL7R	4	50	GBP1,GBP2,GBP4,TNFAIP8	1
GO: Biological Process	GO:0050851	antigen receptor-mediated signaling pathway		1.323e-05	0.06688	0.0002404	0.002189	13	160	CYLD,RIPK2,GBP1,TAB2,BCL2A1,PTPN2,BTN2A2,PIK3CD,NFKB1,SHB,NFKBIZ,CLEC2D,FYN	11	160	CYLD,SHB,GBP1,NFKBIZ,RELA,BCL2A1,BTN2A2,PIK3CD,NFKB1,CLEC2D,FYN	1
GO: Biological Process	GO:0050852	T cell receptor signaling pathway		3.858e-06	0.0195	8.229e-05	0.0007493	13	143	CYLD,RIPK2,GBP1,TAB2,BCL2A1,PTPN2,BTN2A2,PIK3CD,NFKB1,SHB,NFKBIZ,CLEC2D,FYN	11	143	CYLD,SHB,GBP1,NFKBIZ,RELA,BCL2A1,BTN2A2,PIK3CD,NFKB1,CLEC2D,FYN	1
GO: Biological Process	GO:0050856	regulation of T cell receptor signaling pathway		0.00492	1	0.0295	0.2686	4	36	CYLD,GBP1,PTPN2,BTN2A2	4	36	CYLD,GBP1,RELA,BTN2A2	1
GO: Biological Process	GO:0050863	regulation of T cell activation		7.307e-11	3.694e-07	7.243e-09	6.595e-08	23	227	CYLD,IL15,RIPK2,IRF1,CD83,STAT5A,PRDM1,PTPN2,BTN2A2,CCL2,DLG1,CCL5,SDC4,SHB,NFKBIZ,TGFBR2,CD44,CLEC2D,CD70,IL1B,FYN,IL6,IL7R	15	227	CYLD,SHB,IRF1,NFKBIZ,CD83,STAT5A,BTN2A2,CLEC2D,CD70,CCL2,DLG1,CCL5,IL1B,FYN,SDC4	1
GO: Biological Process	GO:0050865	regulation of cell activation		3.855e-11	1.949e-07	4.429e-09	4.033e-08	31	402	CYLD,IL15,ABR,INHBA,RIPK2,IRF1,CD83,STAT5A,PRDM1,PTPN2,BTN2A2,PTPRE,CCL2,DLG1,C1QTNF1,CCL5,SDC4,TNIP2,SHB,NFKBIZ,NR4A3,APLF,TGFBR2,CD44,CLEC2D,CD70,TNFAIP3,IL1B,FYN,IL6,IL7R	20	402	CYLD,INHBA,TNIP2,SHB,IRF1,NFKBIZ,NR4A3,CD83,STAT5A,BTN2A2,CLEC2D,CD70,CCL2,DLG1,C1QTNF1,CCL5,TNFAIP3,IL1B,FYN,SDC4	1
GO: Biological Process	GO:0050866	negative regulation of cell activation		1.925e-05	0.09733	0.0003333	0.003035	12	142	CYLD,ABR,INHBA,IRF1,PRDM1,PTPN2,BTN2A2,DLG1,C1QTNF1,SDC4,CD44,TNFAIP3	8	142	CYLD,INHBA,IRF1,BTN2A2,DLG1,C1QTNF1,TNFAIP3,SDC4	1
GO: Biological Process	GO:0050867	positive regulation of cell activation		6.721e-08	0.0003397	2.276e-06	2.072e-05	20	248	CYLD,IL15,RIPK2,IRF1,CD83,STAT5A,PRDM1,BTN2A2,CCL2,CCL5,TNIP2,SHB,NFKBIZ,NR4A3,TGFBR2,CD70,IL1B,FYN,IL6,IL7R	14	248	CYLD,TNIP2,SHB,IRF1,NFKBIZ,NR4A3,CD83,STAT5A,BTN2A2,CD70,CCL2,CCL5,IL1B,FYN	1
GO: Biological Process	GO:0050868	negative regulation of T cell activation		0.0009464	1	0.00832	0.07576	7	81	CYLD,IRF1,PTPN2,BTN2A2,DLG1,SDC4,CD44	5	81	CYLD,IRF1,BTN2A2,DLG1,SDC4	1
GO: Biological Process	GO:0050870	positive regulation of T cell activation		2.919e-09	1.476e-05	1.476e-07	1.344e-06	17	146	CYLD,IL15,RIPK2,IRF1,CD83,STAT5A,BTN2A2,CCL2,CCL5,SHB,NFKBIZ,TGFBR2,CD70,IL1B,FYN,IL6,IL7R	12	146	CYLD,SHB,IRF1,NFKBIZ,CD83,STAT5A,BTN2A2,CD70,CCL2,CCL5,IL1B,FYN	1
GO: Biological Process	GO:0050878	regulation of body fluid levels		0.0004982	1	0.004947	0.04505	17	353	IRF1,IRF2,DBI,STAT5A,ITPR2,ITPR3,NFE2L2,EHD1,UGCG,C1QTNF1,MAFF,TFPI2,EGFR,SERPINB2,EMP2,FYN,IL6	14	353	TFPI2,IRF1,IRF2,DGKH,CLDN1,STAT5A,ITPR2,ITPR3,EGFR,EHD1,SERPINB2,MLLT6,C1QTNF1,FYN	1
GO: Biological Process	GO:0050900	leukocyte migration		3.11e-09	1.572e-05	1.541e-07	1.404e-06	24	298	IL34,ABR,TNFRSF10B,BDKRB1,PIK3CD,NFKB1,NFKBIA,CCL2,CCL5,CCL7,CXCL5,SDC4,FLT1,ICAM1,CXCL1,CXCL2,CXCL3,RHOG,CSF1,CD44,IL1B,FYN,IL6,CXCL8	18	298	ICAM1,CXCL1,CXCL2,CXCL3,BDKRB1,RHOG,CSF1,PIK3CD,NFKB1,NFKBIA,CCL2,CCL5,CCL7,IL1B,CXCL5,FYN,SDC4,CXCL8	1
GO: Biological Process	GO:0050921	positive regulation of chemotaxis		4.06e-05	0.2052	0.0006334	0.005767	10	107	IL34,FGF2,CCL2,CCL5,CCL7,CSF1,IL1B,IL6,CXCL8,SMAD3	7	107	CSF1,CCL2,CCL5,CCL7,IL1B,CXCL8,SMAD3	1
GO: Biological Process	GO:0051046	regulation of secretion		0.002161	1	0.01554	0.1415	19	475	ABR,INHBA,RAB8B,ITPR2,ITPR3,C1QTNF1,CCL5,SDC4,CDV3,PTGES,PPARD,SLC2A1,LIF,PIM3,FRMD4A,EGFR,GPR68,IL1B,IL6	17	475	CDV3,INHBA,PTGES,PPARD,TTN,SLC2A1,ITPR2,ITPR3,LIF,PIM3,FRMD4A,EGFR,GPR68,C1QTNF1,CCL5,IL1B,SDC4	1
GO: Biological Process	GO:0051047	positive regulation of secretion		0.002608	1	0.01809	0.1647	12	242	INHBA,RAB8B,C1QTNF1,SDC4,PTGES,PPARD,LIF,FRMD4A,EGFR,GPR68,IL1B,IL6	11	242	INHBA,PTGES,PPARD,TTN,LIF,FRMD4A,EGFR,GPR68,C1QTNF1,IL1B,SDC4	1
GO: Biological Process	GO:0051050	positive regulation of transport		6.528e-06	0.033	0.000132	0.001202	32	712	IL15,ABR,INHBA,RAB8B,DBI,BDKRB1,BID,NFE2L2,PTX3,NFKBIA,EHD1,CCL2,DLG1,C1QTNF1,CCL5,PLK3,SDC4,PTGES,NR4A3,PPARD,CXCL2,IFNGR2,LIF,FRMD4A,EGFR,GPR68,IL1B,FYN,ATP2B1,CTSS,IL6,SMAD3	29	712	INHBA,PTGES,CASQ1,NR4A3,PPARD,CXCL2,TTN,BDKRB1,BID,IFNGR2,LIF,FRMD4A,EGFR,PTX3,GPR68,NFKBIA,EHD1,CCL2,DLG1,MLLT6,C1QTNF1,CCL5,IL1B,FYN,ATP2B1,PLK3,CTSS,SDC4,SMAD3	1
GO: Biological Process	GO:0051090	regulation of DNA-binding transcription factor activity		6.773e-09	3.424e-05	3.057e-07	2.783e-06	34	583	CYLD,TRAF1,PLK2,TRAF3,TRIM25,DDX58,TNIP3,TCIM,RIPK2,IRF1,TAB2,TNIP1,TNFRSF10B,CFLAR,SQSTM1,NFKB1,NFKB2,NFKBIA,NFKBIB,NFKBIE,DLG1,TNIP2,ICAM1,BIRC2,BIRC3,RELB,EGFR,TIFA,TNFAIP3,IL1B,FYN,TRIB1,IL6,SMAD3	33	583	CYLD,TRAF1,PLK2,TRAF2,TRAF3,TRIM25,DDX58,TNIP2,ICAM1,TNIP3,BIRC2,BIRC3,IRF1,TNIP1,RELA,RELB,NUP62,CFLAR,EGFR,CANT1,SQSTM1,NFKB1,NFKB2,NFKBIA,NFKBIB,NFKBIE,TIFA,DLG1,TNFAIP3,IL1B,FYN,TRIB1,SMAD3	1
GO: Biological Process	GO:0051091	positive regulation of DNA-binding transcription factor activity		1.109e-09	5.608e-06	6.521e-08	5.938e-07	31	460	CYLD,TRAF1,PLK2,TRAF3,TRIM25,DDX58,TNIP3,TCIM,RIPK2,IRF1,TAB2,TNIP1,TNFRSF10B,CFLAR,SQSTM1,NFKB1,NFKB2,NFKBIA,DLG1,TNIP2,ICAM1,BIRC2,BIRC3,RELB,EGFR,TIFA,TNFAIP3,IL1B,FYN,IL6,SMAD3	30	460	CYLD,TRAF1,PLK2,TRAF2,TRAF3,TRIM25,DDX58,TNIP2,ICAM1,TNIP3,BIRC2,BIRC3,IRF1,TNIP1,RELA,RELB,NUP62,CFLAR,EGFR,CANT1,SQSTM1,NFKB1,NFKB2,NFKBIA,TIFA,DLG1,TNFAIP3,IL1B,FYN,SMAD3	1
GO: Biological Process	GO:0051092	positive regulation of NF-kappaB transcription factor activity		5.237e-11	2.647e-07	5.755e-09	5.24e-08	30	382	CYLD,TRAF1,PLK2,TRAF3,TRIM25,DDX58,TNIP3,TCIM,RIPK2,IRF1,TAB2,TNIP1,TNFRSF10B,CFLAR,SQSTM1,NFKB1,NFKB2,NFKBIA,DLG1,TNIP2,ICAM1,BIRC2,BIRC3,RELB,EGFR,TIFA,TNFAIP3,IL1B,FYN,IL6	29	382	CYLD,TRAF1,PLK2,TRAF2,TRAF3,TRIM25,DDX58,TNIP2,ICAM1,TNIP3,BIRC2,BIRC3,IRF1,TNIP1,RELA,RELB,NUP62,CFLAR,EGFR,CANT1,SQSTM1,NFKB1,NFKB2,NFKBIA,TIFA,DLG1,TNFAIP3,IL1B,FYN	1
GO: Biological Process	GO:0051093	negative regulation of developmental process		3.437e-07	0.001737	9.956e-06	9.066e-05	36	751	CYLD,SPRY2,PLK2,EREG,ABR,INHBA,GBP1,IRF1,GADD45A,STAT5A,STK4,CFLAR,PTPN2,WWC2,NFE2L2,NFKBIA,CCL2,WWC1,PML,TBX3,FLT1,DUSP6,SHB,PPARD,S1PR3,TGFBR2,LIF,EGFR,GPR68,CD44,CLEC2D,IL1B,TRIB1,IL6,SMAD3,CDK6	24	751	CYLD,SPRY2,PLK2,INHBA,SHB,GBP1,IRF1,DAXX,PPARD,GADD45A,STAT5A,CFLAR,LIF,EGFR,GPR68,NFKBIA,CLEC2D,CCL2,IL1B,TRIB1,WWC1,SMAD3,PML,CDK6	1
GO: Biological Process	GO:0051094	positive regulation of developmental process		6.182e-08	0.0003125	2.111e-06	1.923e-05	46	1037	IL34,CYLD,IL15,EREG,INHBA,RIPK2,IRF1,CD83,TRIP10,B4GALT5,STAT5A,MAP3K5,PRDM1,NEDD9,STK4,JUNB,BTN2A2,BASP1,NFE2L2,PIK3CD,NFKB1,EHD1,FGF2,DLG1,CCL5,NOTCH2,AMIGO2,PML,FLT1,SHB,NFKBIZ,PPARD,TGFBR2,LIF,SH3PXD2B,CSF1,EGFR,GPR68,ROBO1,IL1B,ATP2B1,TRIB1,IL6,IL7R,CXCL8,SMAD3	31	1037	CYLD,INHBA,SHB,IRF1,NFKBIZ,RELA,PPARD,CD83,TRIP10,B4GALT5,STAT5A,MAP3K5,LIF,JUNB,BTN2A2,SH3PXD2B,CSF1,EGFR,BASP1,PIK3CD,GPR68,NFKB1,EHD1,DLG1,CCL5,IL1B,ATP2B1,TRIB1,CXCL8,SMAD3,PML	1
GO: Biological Process	GO:0051174	regulation of phosphorus metabolic process		3.531e-07	0.001785	1.014e-05	9.234e-05	51	1285	IL34,SPRY2,IL15,EREG,ERN1,INHBA,TCIM,RIPK2,IRF1,TAB2,TNFRSF10B,ANKLE2,BDKRB1,GADD45A,MAP3K5,NEDD9,STK4,PTPN2,IER3,SQSTM1,FGF2,DLG1,CCL5,PID1,SDC4,PML,FLT1,HBEGF,ICAM1,DUSP6,SHB,BIRC3,PPIF,IFNAR1,TGFA,TGFBR2,LIF,CSF1,EGFR,SLC2A6,CD44,ROBO1,TNFAIP3,EMP2,IL1B,RAP2C,FYN,TRIB1,IL6,SMAD3,PHACTR1	35	1285	SPRY2,TRAF2,ERN1,INHBA,HBEGF,ICAM1,SHB,BIRC3,IRF1,DAXX,DGKH,NUP62,ANKLE2,TTN,BDKRB1,GADD45A,MAP3K5,IFNAR1,TGFA,LIF,CSF1,EGFR,IER3,SLC2A6,SQSTM1,DLG1,CCL5,TNFAIP3,IL1B,FYN,TRIB1,SDC4,SMAD3,PML,PHACTR1	1
GO: Biological Process	GO:0051223	regulation of protein transport		0.006245	1	0.03516	0.3201	18	486	BID,ITPR2,ITPR3,SEPTIN8,CCL2,CCL5,PLK3,CDV3,PPARD,SLC2A1,PIM3,FRMD4A,EGFR,GPR68,IL1B,FYN,IL6,SMAD3	18	486	CDV3,NUP62,PPARD,TTN,SLC2A1,BID,ITPR2,ITPR3,PIM3,FRMD4A,EGFR,GPR68,CCL2,CCL5,IL1B,FYN,PLK3,SMAD3	1
GO: Biological Process	GO:0051235	maintenance of location		3.355e-05	0.1696	0.0005333	0.004856	16	254	DBI,BDKRB1,STAT5A,ITPR2,ITPR3,PTPN2,NFKB1,NFKBIA,NFKBIB,NFKBIE,EHD1,FGF2,PML,PPARD,IL1B,IL6	13	254	CASQ1,PPARD,BDKRB1,STAT5A,ITPR2,ITPR3,NFKB1,NFKBIA,NFKBIB,NFKBIE,EHD1,IL1B,PML	1
GO: Biological Process	GO:0051240	positive regulation of multicellular organismal process		7.369e-12	3.725e-08	1.129e-09	1.028e-08	56	1101	IL34,CYLD,IL15,EREG,TRIM25,DDX58,INHBA,RAB8B,RIPK2,IRF1,PANX1,GCH1,CD83,TRIP10,B4GALT5,STAT5A,PRDM1,IFIH1,BTN2A2,BASP1,NFE2L2,PIK3CD,NFKB1,NFKB2,FGF2,CCL2,DLG1,C1QTNF1,CCL5,NOTCH2,AMIGO2,FLT1,ICAM1,SHB,BIRC2,BIRC3,POU2F2,NFKBIZ,NR4A3,IFNAR1,TGFBR2,LIF,SH3PXD2B,MT2A,CSF1,EGFR,GPR68,ROBO1,LUM,IL1B,ATP2B1,TRIB1,IL6,IL7R,CXCL8,SMAD3	41	1101	CYLD,TRAF2,TRIM25,DDX58,INHBA,ICAM1,SHB,BIRC2,BIRC3,IRF1,POU2F2,NFKBIZ,NR4A3,RELA,CD83,TRIP10,B4GALT5,STAT5A,IFNAR1,IFIH1,LIF,BTN2A2,SH3PXD2B,MT2A,CSF1,EGFR,BASP1,PIK3CD,GPR68,NFKB1,NFKB2,CCL2,DLG1,C1QTNF1,CCL5,IL1B,ATP2B1,TRIB1,CXCL8,SMAD3,NPAS2	1
GO: Biological Process	GO:0051241	negative regulation of multicellular organismal process		1.301e-09	6.575e-06	7.387e-08	6.727e-07	43	819	CYLD,SPRY2,IL15,PLK2,TRIM25,ABR,DDX58,INHBA,MCC,GBP1,IRF1,CD83,BDKRB1,GADD45A,STK4,IFIH1,PTPN2,WWC2,BTN2A2,NFKB1,NAV3,FGF2,CCL2,C1QTNF1,WWC1,PML,FLT1,RELB,TGFBR2,LIF,EGFR,GPR68,SERPINB2,CD44,CLEC2D,ROBO1,TNFAIP3,IL1B,ATP2B1,TRIB1,IL6,SMAD3,CDK6	31	819	CYLD,SPRY2,PLK2,TRIM25,DDX58,INHBA,GBP1,IRF1,RELB,CD83,BDKRB1,GADD45A,IFIH1,LIF,BTN2A2,EGFR,GPR68,NFKB1,SERPINB2,CLEC2D,NAV3,CCL2,C1QTNF1,TNFAIP3,IL1B,ATP2B1,TRIB1,WWC1,SMAD3,PML,CDK6	1
GO: Biological Process	GO:0051247	positive regulation of protein metabolic process		9.347e-10	4.725e-06	5.762e-08	5.247e-07	57	1283	IL34,SPRY2,IL15,PLK2,EREG,ERN1,DDX58,INHBA,RNF19B,TCIM,RIPK2,TAB2,TNIP1,TNFRSF10B,ANKLE2,BDKRB1,GADD45A,MAP3K5,BID,NEDD9,STK4,CFLAR,IER3,NFE2L2,SQSTM1,HECW2,NFKBIA,FGF2,DLG1,CCL5,PLK3,SDC4,PML,FLT1,SLC11A2,HBEGF,ICAM1,DUSP6,BIRC2,BIRC3,PBX4,TGFA,TGFBR2,LIF,CSF1,EGFR,CD44,ROBO1,TNFAIP3,EMP2,IL1B,RAP2C,FYN,TRIB1,IL6,SMAD3,SAMD4A	41	1283	SPRY2,PLK2,TRAF2,SLC11A2,ERN1,DDX58,INHBA,HBEGF,ICAM1,RNF19B,BIRC2,BIRC3,TNIP1,DAXX,DGKH,RELA,ANKLE2,BDKRB1,GADD45A,MAP3K5,BID,TGFA,CFLAR,LIF,CSF1,EGFR,IER3,SQSTM1,HECW2,NFKBIA,DLG1,CCL5,TNFAIP3,IL1B,FYN,TRIB1,PLK3,SDC4,SMAD3,SAMD4A,PML	1
GO: Biological Process	GO:0051248	negative regulation of protein metabolic process		0.0001947	0.9843	0.002344	0.02134	32	848	SPRY2,SHFL,IRF1,BCL2A1,DBI,BDKRB1,GADD45A,CFLAR,PTPN2,SERPINB8,SQSTM1,PTX3,NFKB1,TNFAIP8,PID1,PML,TFPI2,HBEGF,DUSP6,SHB,PBX4,EGFR,SERPINB2,CD44,TNFAIP3,IL1B,FYN,TRIB1,IL6,SMAD3,SAMD4A,PHACTR1	28	848	SPRY2,TFPI2,HBEGF,SHB,IRF1,RELA,NUP62,BCL2A1,DTX3L,BDKRB1,GADD45A,CFLAR,SERPINB8,EGFR,SQSTM1,PTX3,NFKB1,SERPINB2,MLLT6,TNFAIP3,TNFAIP8,IL1B,FYN,TRIB1,SMAD3,SAMD4A,PML,PHACTR1	1
GO: Biological Process	GO:0051249	regulation of lymphocyte activation		9.026e-11	4.562e-07	8.004e-09	7.288e-08	27	318	CYLD,IL15,INHBA,RIPK2,IRF1,CD83,STAT5A,PRDM1,PTPN2,BTN2A2,CCL2,DLG1,CCL5,SDC4,TNIP2,SHB,NFKBIZ,APLF,TGFBR2,CD44,CLEC2D,CD70,TNFAIP3,IL1B,FYN,IL6,IL7R	18	318	CYLD,INHBA,TNIP2,SHB,IRF1,NFKBIZ,CD83,STAT5A,BTN2A2,CLEC2D,CD70,CCL2,DLG1,CCL5,TNFAIP3,IL1B,FYN,SDC4	1
GO: Biological Process	GO:0051250	negative regulation of lymphocyte activation		3.743e-05	0.1892	0.0005875	0.00535	10	106	CYLD,INHBA,IRF1,PRDM1,PTPN2,BTN2A2,DLG1,SDC4,CD44,TNFAIP3	7	106	CYLD,INHBA,IRF1,BTN2A2,DLG1,TNFAIP3,SDC4	1
GO: Biological Process	GO:0051251	positive regulation of lymphocyte activation		2.898e-08	0.0001465	1.118e-06	1.018e-05	19	213	CYLD,IL15,RIPK2,IRF1,CD83,STAT5A,PRDM1,BTN2A2,CCL2,CCL5,TNIP2,SHB,NFKBIZ,TGFBR2,CD70,IL1B,FYN,IL6,IL7R	13	213	CYLD,TNIP2,SHB,IRF1,NFKBIZ,CD83,STAT5A,BTN2A2,CD70,CCL2,CCL5,IL1B,FYN	1
GO: Biological Process	GO:0051254	positive regulation of RNA metabolic process		0.0002098	1	0.002464	0.02243	46	1406	HIVEP2,TRIM25,ERN1,DDX58,INHBA,TNIP3,RIPK2,IRF1,IRF2,TNIP1,STAT5A,MAP3K5,JUNB,NFE2L2,SQSTM1,KLF9,NFKB1,NFKB2,NFKBIA,NFKBIB,FGF2,MAFF,PID1,WWC1,PML,TBX3,CDV3,IKZF2,TNIP2,FOSL2,BIRC2,PBX4,POU2F2,NR4A3,RELB,PPARD,RFX5,IFNAR1,RHOG,LIF,EGFR,LUM,IL1B,RAP2C,IL6,SMAD3	40	1406	CDV3,TRIM25,ERN1,DDX58,INHBA,TNIP2,TNIP3,BIRC2,IRF1,POU2F2,IRF2,NR4A3,TNIP1,DAXX,RELA,RELB,NUP62,DTX3L,PPARD,RFX5,STAT5A,MAP3K5,IFNAR1,MEOX1,RHOG,LIF,JUNB,EGFR,SQSTM1,KLF9,NFKB1,NFKB2,NFKBIA,NFKBIB,MLLT6,IL1B,WWC1,SMAD3,PML,NPAS2	1
GO: Biological Process	GO:0051270	regulation of cellular component movement		5.154e-09	2.605e-05	2.39e-07	2.177e-06	43	857	IL34,SPRY2,PLK2,EREG,ABR,DDX58,MCC,BDKRB1,GADD45A,STAT5A,NRP2,NEDD9,STK4,NFE2L2,PIK3CD,NAV3,FGF2,CCL2,DLG1,CCL5,CCL7,SDC4,FLT1,HBEGF,ICAM1,NR4A3,LAMC2,PPARD,RHOG,TGFBR2,MT2A,CSF1,EGFR,ROBO1,EMP2,IL1B,RAP2C,TRIB1,IL6,CXCL8,SMAD3,CDK6,PHACTR1	30	857	SPRY2,PLK2,DDX58,HBEGF,ICAM1,NR4A3,LAMC2,PPARD,BDKRB1,GADD45A,CLDN1,STAT5A,NRP2,RHOG,MT2A,CSF1,EGFR,PIK3CD,NAV3,CCL2,DLG1,CCL5,CCL7,IL1B,TRIB1,SDC4,CXCL8,SMAD3,CDK6,PHACTR1	1
GO: Biological Process	GO:0051272	positive regulation of cellular component movement		6.799e-07	0.003437	1.762e-05	0.0001605	27	484	IL34,SPRY2,PLK2,BDKRB1,STAT5A,NRP2,NEDD9,STK4,NFE2L2,PIK3CD,FGF2,CCL2,CCL5,CCL7,FLT1,HBEGF,ICAM1,NR4A3,LAMC2,TGFBR2,MT2A,CSF1,EGFR,IL1B,IL6,CXCL8,SMAD3	20	484	SPRY2,PLK2,HBEGF,ICAM1,NR4A3,LAMC2,BDKRB1,CLDN1,STAT5A,NRP2,MT2A,CSF1,EGFR,PIK3CD,CCL2,CCL5,CCL7,IL1B,CXCL8,SMAD3	1
GO: Biological Process	GO:0051336	regulation of hydrolase activity		0.000103	0.5208	0.001381	0.01258	37	1008	SPRY2,ABR,RIPK2,BCL2A1,TNFRSF10B,ANKLE2,MAP3K5,BID,NEDD9,CFLAR,SERPINB8,ARHGAP31,PTX3,FGF2,CCL2,CCL5,CCL7,TNFAIP8,PML,FLT1,SLC11A2,RASA2,TFPI2,ICAM1,BIRC2,BIRC3,PPIF,RHOG,EGFR,SERPINB2,CD44,ROBO1,SLC39A14,FYN,IL6,SMAD3,PHACTR1	28	1008	SPRY2,TRAF2,SLC11A2,RASA2,TFPI2,ICAM1,BIRC2,BIRC3,BCL2A1,ANKLE2,MAP3K5,BID,CFLAR,RHOG,SERPINB8,EGFR,ARHGAP31,PTX3,SERPINB2,CCL2,CCL5,CCL7,TNFAIP8,SLC39A14,FYN,SMAD3,PML,PHACTR1	1
GO: Biological Process	GO:0051338	regulation of transferase activity		2.664e-06	0.01347	5.985e-05	0.0005449	37	854	IL34,SPRY2,EREG,ERN1,TCIM,RIPK2,TAB2,DBI,TNFRSF10B,BDKRB1,GADD45A,MAP3K5,NEDD9,STK4,PTPN2,FGF2,DLG1,CCL5,SDC4,PML,FLT1,HBEGF,DUSP6,SHB,TGFA,TGFBR2,CSF1,EGFR,CD44,ROBO1,TNFAIP3,EMP2,IL1B,RAP2C,FYN,TRIB1,IL6	24	854	SPRY2,TRAF2,ERN1,HBEGF,SHB,DAXX,DGKH,NUP62,DTX3L,TTN,BDKRB1,GADD45A,MAP3K5,TGFA,CSF1,EGFR,DLG1,CCL5,TNFAIP3,IL1B,FYN,TRIB1,SDC4,PML	1
GO: Biological Process	GO:0051347	positive regulation of transferase activity		5.28e-08	0.0002669	1.841e-06	1.676e-05	32	572	IL34,SPRY2,EREG,ERN1,TCIM,RIPK2,TAB2,DBI,TNFRSF10B,BDKRB1,GADD45A,MAP3K5,NEDD9,STK4,FGF2,DLG1,CCL5,SDC4,FLT1,HBEGF,DUSP6,TGFA,TGFBR2,CSF1,EGFR,CD44,ROBO1,EMP2,IL1B,RAP2C,FYN,TRIB1	19	572	SPRY2,TRAF2,ERN1,HBEGF,DAXX,DGKH,DTX3L,BDKRB1,GADD45A,MAP3K5,TGFA,CSF1,EGFR,DLG1,CCL5,IL1B,FYN,TRIB1,SDC4	1
GO: Biological Process	GO:0051384	response to glucocorticoid		4.35e-05	0.2199	0.0006683	0.006086	13	179	CFLAR,JUNB,KLF9,CCL2,CCL5,ICAM1,CXCL1,CXCL2,CXCL3,EGFR,IL1B,ATP2B1,IL6	13	179	ICAM1,CXCL1,CXCL2,CXCL3,CLDN1,CFLAR,JUNB,EGFR,KLF9,CCL2,CCL5,IL1B,ATP2B1	1
GO: Biological Process	GO:0051403	stress-activated MAPK cascade		5.89e-05	0.2977	0.0008757	0.007974	15	238	CYLD,TRAF1,TRAF3,ERN1,RIPK2,TAB2,GADD45A,MAP3K5,NFKB1,MID1,DLG1,TNIP2,EGFR,IL1B,TRIB1	14	238	CYLD,TRAF1,TRAF2,TRAF3,ERN1,TNIP2,DAXX,GADD45A,MAP3K5,EGFR,NFKB1,DLG1,IL1B,TRIB1	1
GO: Biological Process	GO:0051480	regulation of cytosolic calcium ion concentration		2.393e-07	0.001209	7.286e-06	6.634e-05	17	196	MARCKSL1,DBI,BDKRB1,ITPR2,ITPR3,SLC35G1,FGF2,C1QTNF1,PML,CXCL1,CXCL2,CXCL3,S1PR3,IL1B,FYN,ATP2B1,SMAD3	13	196	CASQ1,CXCL1,CXCL2,CXCL3,BDKRB1,ITPR2,ITPR3,C1QTNF1,IL1B,FYN,ATP2B1,SMAD3,PML	1
GO: Biological Process	GO:0051481	negative regulation of cytosolic calcium ion concentration		0.009634	1	0.0477	0.4343	2	8	ATP2B1,SMAD3	2	8	ATP2B1,SMAD3	0
GO: Biological Process	GO:0051607	defense response to virus		2.887e-10	1.459e-06	1.999e-08	1.82e-07	21	201	IL15,TRAF3,TRIM25,DDX58,SHFL,RIPK2,GBP1,GBP2,IRF1,IRF2,IFIH1,CCL5,PML,BIRC2,BIRC3,IFNAR1,IFNAR2,IFNGR2,TNFAIP3,IL1B,IL6	19	201	TRAF3,TRIM25,DDX58,BIRC2,GBP1,BIRC3,GBP2,IRF1,IRF2,RELA,DTX3L,IFNAR1,IFNAR2,IFNGR2,IFIH1,CCL5,TNFAIP3,IL1B,PML	1
GO: Biological Process	GO:0051726	regulation of cell cycle		0.001911	1	0.01436	0.1307	35	1092	CYLD,PLK2,EREG,ERN1,INHBA,TCIM,IRF1,GADD45A,STAT5A,BID,JUNB,BTN2A2,IER3,HECW2,BTG3,FGF2,CCL2,DLG1,PLK3,NOTCH2,PML,TBX3,SHB,BIRC2,BIRC3,NR4A3,TGFA,LIF,PIM3,EGFR,TNFAIP3,IL1B,CXCL8,SMAD3,CDK6	30	1092	CYLD,PLK2,ERN1,INHBA,SHB,BIRC2,BIRC3,IRF1,NR4A3,NUP62,GADD45A,STAT5A,BID,TGFA,LIF,PIM3,JUNB,BTN2A2,EGFR,IER3,HECW2,CCL2,DLG1,TNFAIP3,IL1B,PLK3,CXCL8,SMAD3,PML,CDK6	1
GO: Biological Process	GO:0051896	regulation of protein kinase B signaling		6.12e-05	0.3094	0.000902	0.008213	13	185	SPRY2,EREG,BTN2A2,PIK3CD,FGF2,DLG1,C1QTNF1,HBEGF,TGFA,RHOG,EGFR,FYN,IL6	10	185	SPRY2,HBEGF,TGFA,RHOG,BTN2A2,EGFR,PIK3CD,DLG1,C1QTNF1,FYN	1
GO: Biological Process	GO:0051897	positive regulation of protein kinase B signaling		3.174e-05	0.1604	0.0005126	0.004667	11	126	SPRY2,EREG,PIK3CD,FGF2,C1QTNF1,HBEGF,TGFA,RHOG,EGFR,FYN,IL6	8	126	SPRY2,HBEGF,TGFA,RHOG,EGFR,PIK3CD,C1QTNF1,FYN	1
GO: Biological Process	GO:0051924	regulation of calcium ion transport		0.005968	1	0.03387	0.3084	9	171	DBI,RRAD,BDKRB1,CCL2,CCL5,PML,ICAM1,FYN,ATP2B1	8	171	ICAM1,CASQ1,BDKRB1,CCL2,CCL5,FYN,ATP2B1,PML	1
GO: Biological Process	GO:0052547	regulation of peptidase activity		2.076e-05	0.1049	0.0003557	0.003239	19	329	RIPK2,BCL2A1,TNFRSF10B,MAP3K5,BID,CFLAR,SERPINB8,TNFAIP8,PML,SLC11A2,TFPI2,BIRC2,BIRC3,SERPINB2,CD44,ROBO1,FYN,IL6,SMAD3	15	329	TRAF2,SLC11A2,TFPI2,BIRC2,BIRC3,BCL2A1,MAP3K5,BID,CFLAR,SERPINB8,SERPINB2,TNFAIP8,FYN,SMAD3,PML	1
GO: Biological Process	GO:0052548	regulation of endopeptidase activity		7.455e-06	0.03769	0.0001472	0.00134	19	306	RIPK2,BCL2A1,TNFRSF10B,MAP3K5,BID,CFLAR,SERPINB8,TNFAIP8,PML,SLC11A2,TFPI2,BIRC2,BIRC3,SERPINB2,CD44,ROBO1,FYN,IL6,SMAD3	15	306	TRAF2,SLC11A2,TFPI2,BIRC2,BIRC3,BCL2A1,MAP3K5,BID,CFLAR,SERPINB8,SERPINB2,TNFAIP8,FYN,SMAD3,PML	1
GO: Biological Process	GO:0055065	metal ion homeostasis		1.984e-07	0.001003	6.152e-06	5.602e-05	26	426	MTSS1,MARCKSL1,DBI,BDKRB1,SLC25A37,ITPR2,ITPR3,SLC35G1,FGF2,CCL2,C1QTNF1,CCL5,CCL7,PML,SLC11A2,CXCL1,CXCL2,CXCL3,S1PR3,MT2A,EGFR,SLC39A14,IL1B,FYN,ATP2B1,SMAD3	24	426	SLC11A2,MTSS1,CASQ1,CXCL1,CXCL2,CXCL3,BDKRB1,SLC25A37,ITPR2,ITPR3,MT2A,EGFR,CCL2,PYGM,MLLT6,C1QTNF1,CCL5,CCL7,SLC39A14,IL1B,FYN,ATP2B1,SMAD3,PML	1
GO: Biological Process	GO:0055074	calcium ion homeostasis		8.42e-07	0.004256	2.161e-05	0.0001967	20	290	MARCKSL1,DBI,BDKRB1,ITPR2,ITPR3,SLC35G1,FGF2,CCL2,C1QTNF1,CCL5,CCL7,PML,CXCL1,CXCL2,CXCL3,S1PR3,IL1B,FYN,ATP2B1,SMAD3	17	290	CASQ1,CXCL1,CXCL2,CXCL3,BDKRB1,ITPR2,ITPR3,CCL2,PYGM,C1QTNF1,CCL5,CCL7,IL1B,FYN,ATP2B1,SMAD3,PML	1
GO: Biological Process	GO:0055080	cation homeostasis		2.333e-06	0.0118	5.411e-05	0.0004927	26	485	MTSS1,MARCKSL1,DBI,BDKRB1,SLC25A37,ITPR2,ITPR3,SLC35G1,FGF2,CCL2,C1QTNF1,CCL5,CCL7,PML,SLC11A2,CXCL1,CXCL2,CXCL3,S1PR3,MT2A,EGFR,SLC39A14,IL1B,FYN,ATP2B1,SMAD3	24	485	SLC11A2,MTSS1,CASQ1,CXCL1,CXCL2,CXCL3,BDKRB1,SLC25A37,ITPR2,ITPR3,MT2A,EGFR,CCL2,PYGM,MLLT6,C1QTNF1,CCL5,CCL7,SLC39A14,IL1B,FYN,ATP2B1,SMAD3,PML	1
GO: Biological Process	GO:0055082	cellular chemical homeostasis		9.339e-06	0.04721	0.0001788	0.001628	28	589	ERN1,MARCKSL1,DBI,BDKRB1,ITPR2,ITPR3,SLC35G1,FGF2,CCL2,C1QTNF1,CCL5,CCL7,PML,SLC11A2,ICAM1,PPARD,CXCL1,CXCL2,CXCL3,S1PR3,PIM3,MT2A,GPR68,SLC39A14,IL1B,FYN,ATP2B1,SMAD3	25	589	SLC11A2,ERN1,ICAM1,CASQ1,PPARD,CXCL1,CXCL2,CXCL3,BDKRB1,ITPR2,ITPR3,PIM3,MT2A,GPR68,CCL2,PYGM,C1QTNF1,CCL5,CCL7,SLC39A14,IL1B,FYN,ATP2B1,SMAD3,PML	1
GO: Biological Process	GO:0060232	delamination		0.003308	1	0.02177	0.1982	3	16	CXCL1,CXCL2,CXCL3	3	16	CXCL1,CXCL2,CXCL3	0
GO: Biological Process	GO:0060290	transdifferentiation		0.009634	1	0.0477	0.4343	2	8	LIF,SMAD3	2	8	LIF,SMAD3	0
GO: Biological Process	GO:0060326	cell chemotaxis		3.197e-07	0.001616	9.506e-06	8.655e-05	17	200	IL34,PIK3CD,FGF2,CCL2,CCL5,CCL7,CXCL5,FLT1,HBEGF,CXCL1,CXCL2,CXCL3,RHOG,CSF1,IL1B,IL6,CXCL8	13	200	HBEGF,CXCL1,CXCL2,CXCL3,RHOG,CSF1,PIK3CD,CCL2,CCL5,CCL7,IL1B,CXCL5,CXCL8	1
GO: Biological Process	GO:0060333	interferon-gamma-mediated signaling pathway		2.035e-10	1.029e-06	1.513e-08	1.378e-07	13	64	TRIM25,DDX58,GBP1,GBP2,IRF1,IRF2,PTPN2,MID1,PML,ICAM1,IFNGR2,MT2A,CD44	10	64	TRIM25,DDX58,ICAM1,GBP1,GBP2,IRF1,IRF2,IFNGR2,MT2A,PML	1
GO: Biological Process	GO:0060337	type I interferon signaling pathway		0.0003902	1	0.004061	0.03698	7	70	DDX58,GBP2,IRF1,IRF2,PTPN2,IFNAR1,IFNAR2	6	70	DDX58,GBP2,IRF1,IRF2,IFNAR1,IFNAR2	1
GO: Biological Process	GO:0060341	regulation of cellular localization		0.004585	1	0.02799	0.2549	25	741	CYLD,GBP1,DBI,BDKRB1,BID,SEPTIN8,IER3,SQSTM1,EHD1,CCL2,DLG1,PID1,PLK3,WWC1,PML,PPARD,RHOG,LIF,PIM3,EGFR,GPR68,IL1B,FYN,IL6,SMAD3	24	741	CYLD,GBP1,CASQ1,NUP62,DTX3L,PPARD,BDKRB1,BID,RHOG,LIF,PIM3,EGFR,IER3,SQSTM1,GPR68,EHD1,CCL2,DLG1,IL1B,FYN,PLK3,WWC1,SMAD3,PML	1
GO: Biological Process	GO:0060374	mast cell differentiation		0.003575	1	0.02288	0.2084	2	5	STAT5A,PIK3CD	2	5	STAT5A,PIK3CD	0
GO: Biological Process	GO:0060401	cytosolic calcium ion transport		0.0004331	1	0.004352	0.03963	9	117	DBI,BDKRB1,ITPR2,ITPR3,SLC35G1,FGF2,PML,FYN,ATP2B1	7	117	CASQ1,BDKRB1,ITPR2,ITPR3,FYN,ATP2B1,PML	1
GO: Biological Process	GO:0060402	calcium ion transport into cytosol		0.002697	1	0.01855	0.1689	7	97	DBI,BDKRB1,ITPR2,ITPR3,FGF2,PML,FYN	6	97	CASQ1,BDKRB1,ITPR2,ITPR3,FYN,PML	1
GO: Biological Process	GO:0060544	regulation of necroptotic process		0.0003354	1	0.003615	0.03291	4	18	CYLD,CFLAR,BIRC2,BIRC3	4	18	CYLD,BIRC2,BIRC3,CFLAR	1
GO: Biological Process	GO:0060546	negative regulation of necroptotic process		0.002726	1	0.01862	0.1696	3	15	CFLAR,BIRC2,BIRC3	3	15	BIRC2,BIRC3,CFLAR	1
GO: Biological Process	GO:0060547	negative regulation of necrotic cell death		0.006361	1	0.03569	0.325	3	20	CFLAR,BIRC2,BIRC3	3	20	BIRC2,BIRC3,CFLAR	1
GO: Biological Process	GO:0060548	negative regulation of cell death		7.076e-10	3.577e-06	4.586e-08	4.175e-07	46	899	SPRY2,PLK2,TCIM,RIPK2,BCL2A1,TNFRSF10B,ANKLE2,TRIP10,STAT5A,BID,CFLAR,IER3,NFE2L2,SQSTM1,NFKB1,NFKBIA,FGF2,CCL2,CCL5,TNFAIP8,PLK3,NOTCH2,AMIGO2,TBX3,CDV3,TNIP2,ICAM1,BIRC2,BIRC3,NR4A3,PPARD,SLC2A1,PPIF,NUAK2,TGFA,PIM3,CSF1,EGFR,SERPINB2,CD44,TNFAIP3,IL1B,FYN,IL6,IL7R,SMAD3	39	899	SPRY2,PLK2,TRAF2,CDV3,TNIP2,ICAM1,BIRC2,BIRC3,NR4A3,DAXX,RELA,NUP62,BCL2A1,PPARD,ANKLE2,TRIP10,SLC2A1,STAT5A,NUAK2,BID,TGFA,CFLAR,PIM3,CSF1,EGFR,IER3,SQSTM1,NFKB1,NFKBIA,SERPINB2,CCL2,CCL5,TNFAIP3,TNFAIP8,IL1B,FYN,PLK3,SMAD3,NPAS2	1
GO: Biological Process	GO:0060558	regulation of calcidiol 1-monooxygenase activity		0.002173	1	0.01554	0.1415	2	4	NFKB1,IL1B	2	4	NFKB1,IL1B	0
GO: Biological Process	GO:0060759	regulation of response to cytokine stimulus		2.356e-09	1.191e-05	1.254e-07	1.141e-06	17	144	CYLD,TRAF1,DDX58,RIPK2,IFIH1,PTPN2,CCL5,BIRC2,BIRC3,IFNAR2,IFNGR2,CSF1,OTUD4,ROBO1,TNFAIP3,IL1B,IL6	14	144	CYLD,TRAF1,TRAF2,DDX58,BIRC2,BIRC3,IFNAR2,IFNGR2,IFIH1,CSF1,OTUD4,CCL5,TNFAIP3,IL1B	1
GO: Biological Process	GO:0060986	endocrine hormone secretion		6.851e-05	0.3463	0.0009894	0.009009	6	37	INHBA,RAB8B,C1QTNF1,TBX3,LIF,IL1B	4	37	INHBA,LIF,C1QTNF1,IL1B	1
GO: Biological Process	GO:0061041	regulation of wound healing		0.0008988	1	0.007964	0.07252	8	104	NFE2L2,FGF2,CCL2,C1QTNF1,HBEGF,SERPINB2,TNFAIP3,SMAD3	7	104	HBEGF,CLDN1,SERPINB2,CCL2,C1QTNF1,TNFAIP3,SMAD3	1
GO: Biological Process	GO:0061061	muscle structure development		0.004018	1	0.02498	0.2275	24	694	EREG,MSC,MTSS1,TRIP10,CEMIP2,MAP3K5,PRDM1,CFLAR,BASP1,EHD1,NINJ1,MAFF,SDC4,TBX3,TFPI2,HBEGF,FOSL2,ICAM1,PBX4,PPARD,LIF,TANC1,IL6,SMAD3	23	694	MSC,TFPI2,HBEGF,ICAM1,MTSS1,CASQ1,DAXX,PPARD,TTN,TRIP10,MAP3K5,MEOX1,CFLAR,LIF,BASP1,EHD1,MYLPF,PYGM,NINJ1,TANC1,SDC4,SMAD3,MYBPC1	1
GO: Biological Process	GO:0061098	positive regulation of protein tyrosine kinase activity		1.908e-05	0.09647	0.0003327	0.003029	7	44	IL34,EREG,NEDD9,CCL5,HBEGF,TGFA,FYN	4	44	HBEGF,TGFA,CCL5,FYN	1
GO: Biological Process	GO:0061515	myeloid cell development		0.0004579	1	0.004584	0.04174	8	94	IL34,SLC25A37,STAT5A,KLF9,RNF145,NOTCH2,SLC11A2,GPR68	6	94	SLC11A2,KLF3,SLC25A37,STAT5A,GPR68,KLF9	1
GO: Biological Process	GO:0061844	antimicrobial humoral immune response mediated by antimicrobial peptide		2.39e-05	0.1208	0.0004041	0.003679	6	31	CCL2,CXCL5,CXCL1,CXCL2,CXCL3,CXCL8	6	31	CXCL1,CXCL2,CXCL3,CCL2,CXCL5,CXCL8	1
GO: Biological Process	GO:0062098	regulation of programmed necrotic cell death		0.0006268	1	0.005978	0.05443	4	21	CYLD,CFLAR,BIRC2,BIRC3	4	21	CYLD,BIRC2,BIRC3,CFLAR	1
GO: Biological Process	GO:0062099	negative regulation of programmed necrotic cell death		0.003308	1	0.02177	0.1982	3	16	CFLAR,BIRC2,BIRC3	3	16	BIRC2,BIRC3,CFLAR	1
GO: Biological Process	GO:0062197	cellular response to chemical stress		0.0004095	1	0.004182	0.03808	17	347	ERN1,GCH1,MAP3K5,CFLAR,NFE2L2,CCL5,PML,LRRC8C,SLC11A2,NR4A3,RELB,SLC2A1,PPIF,EGFR,TNFAIP3,FYN,IL6	14	347	TRAF2,SLC11A2,ERN1,NR4A3,RELA,RELB,SLC2A1,MAP3K5,CFLAR,EGFR,CCL5,TNFAIP3,FYN,PML	1
GO: Biological Process	GO:0062207	regulation of pattern recognition receptor signaling pathway		0.003926	1	0.02469	0.2248	6	78	TRIM25,IRF1,BIRC2,BIRC3,OTUD4,TNFAIP3	6	78	TRIM25,BIRC2,BIRC3,IRF1,OTUD4,TNFAIP3	1
GO: Biological Process	GO:0070098	chemokine-mediated signaling pathway		6.094e-09	3.081e-05	2.801e-07	2.55e-06	9	32	CCL2,CCL5,CCL7,CXCL5,CXCL1,CXCL2,CXCL3,ROBO1,CXCL8	8	32	CXCL1,CXCL2,CXCL3,CCL2,CCL5,CCL7,CXCL5,CXCL8	1
GO: Biological Process	GO:0070265	necrotic cell death		0.0008512	1	0.00767	0.06984	6	58	CYLD,MAP3K5,CFLAR,BIRC2,BIRC3,PPIF	6	58	CYLD,TRAF2,BIRC2,BIRC3,MAP3K5,CFLAR	1
GO: Biological Process	GO:0070266	necroptotic process		0.0005207	1	0.005121	0.04663	5	35	CYLD,CFLAR,BIRC2,BIRC3,PPIF	4	35	CYLD,BIRC2,BIRC3,CFLAR	1
GO: Biological Process	GO:0070302	regulation of stress-activated protein kinase signaling cascade		0.001365	1	0.01116	0.1016	10	165	CYLD,TRAF1,TRAF3,RIPK2,GADD45A,MAP3K5,MID1,DLG1,EGFR,IL1B	9	165	CYLD,TRAF1,TRAF2,TRAF3,GADD45A,MAP3K5,EGFR,DLG1,IL1B	1
GO: Biological Process	GO:0070304	positive regulation of stress-activated protein kinase signaling cascade		0.003385	1	0.02222	0.2023	7	101	TRAF1,TRAF3,RIPK2,GADD45A,MAP3K5,MID1,IL1B	6	101	TRAF1,TRAF2,TRAF3,GADD45A,MAP3K5,IL1B	1
GO: Biological Process	GO:0070371	ERK1 and ERK2 cascade		3.383e-08	0.000171	1.276e-06	1.162e-05	20	238	SPRY2,RIPK2,GBP1,TNIP1,CFLAR,PTPN2,BTN2A2,FGF2,CCL2,DLG1,CCL5,CCL7,NOTCH2,ICAM1,DUSP6,LIF,EGFR,CD44,IL1B,IL6	13	238	SPRY2,ICAM1,GBP1,TNIP1,CFLAR,LIF,BTN2A2,EGFR,CCL2,DLG1,CCL5,CCL7,IL1B	1
GO: Biological Process	GO:0070372	regulation of ERK1 and ERK2 cascade		8.905e-09	4.501e-05	3.949e-07	3.595e-06	20	220	SPRY2,RIPK2,GBP1,TNIP1,CFLAR,PTPN2,BTN2A2,FGF2,CCL2,DLG1,CCL5,CCL7,NOTCH2,ICAM1,DUSP6,LIF,EGFR,CD44,IL1B,IL6	13	220	SPRY2,ICAM1,GBP1,TNIP1,CFLAR,LIF,BTN2A2,EGFR,CCL2,DLG1,CCL5,CCL7,IL1B	1
GO: Biological Process	GO:0070373	negative regulation of ERK1 and ERK2 cascade		3.353e-05	0.1695	0.0005333	0.004856	8	65	SPRY2,GBP1,TNIP1,PTPN2,BTN2A2,DLG1,DUSP6,LIF	6	65	SPRY2,GBP1,TNIP1,LIF,BTN2A2,DLG1	1
GO: Biological Process	GO:0070374	positive regulation of ERK1 and ERK2 cascade		3.297e-06	0.01666	7.121e-05	0.0006484	13	141	SPRY2,RIPK2,CFLAR,FGF2,CCL2,CCL5,CCL7,NOTCH2,ICAM1,EGFR,CD44,IL1B,IL6	8	141	SPRY2,ICAM1,CFLAR,EGFR,CCL2,CCL5,CCL7,IL1B	1
GO: Biological Process	GO:0070423	nucleotide-binding oligomerization domain containing signaling pathway		2.041e-06	0.01032	4.8e-05	0.000437	7	32	CYLD,RIPK2,TAB2,NFKBIA,BIRC2,BIRC3,TNFAIP3	6	32	CYLD,BIRC2,BIRC3,RELA,NFKBIA,TNFAIP3	1
GO: Biological Process	GO:0070424	regulation of nucleotide-binding oligomerization domain containing signaling pathway		0.0007722	1	0.007059	0.06427	3	10	BIRC2,BIRC3,TNFAIP3	3	10	BIRC2,BIRC3,TNFAIP3	0
GO: Biological Process	GO:0070427	nucleotide-binding oligomerization domain containing 1 signaling pathway		0.0001363	0.689	0.001727	0.01572	3	6	RIPK2,NFKBIA,TNFAIP3	2	6	NFKBIA,TNFAIP3	1
GO: Biological Process	GO:0070431	nucleotide-binding oligomerization domain containing 2 signaling pathway		0.001376	1	0.01116	0.1016	3	12	RIPK2,NFKBIA,TNFAIP3	3	12	RELA,NFKBIA,TNFAIP3	1
GO: Biological Process	GO:0070487	monocyte aggregation		0.0002351	1	0.002707	0.02465	3	7	NR4A3,CD44,IL1B	2	7	NR4A3,IL1B	1
GO: Biological Process	GO:0070498	interleukin-1-mediated signaling pathway		6.337e-05	0.3204	0.0009286	0.008455	9	91	RIPK2,TAB2,SQSTM1,NFKB1,NFKBIA,TNIP2,OTUD4,IL1B,IL6	7	91	TNIP2,RELA,SQSTM1,NFKB1,NFKBIA,OTUD4,IL1B	1
GO: Biological Process	GO:0070555	response to interleukin-1		1.189e-09	6.009e-06	6.829e-08	6.218e-07	20	196	RIPK2,GBP1,GBP2,IRF1,TAB2,SQSTM1,NFKB1,NFKBIA,CCL2,CCL5,CCL7,TNIP2,ICAM1,CXCL1,CXCL2,CXCL3,OTUD4,IL1B,IL6,CXCL8	18	196	TNIP2,ICAM1,GBP1,GBP2,IRF1,RELA,CXCL1,CXCL2,CXCL3,SQSTM1,NFKB1,NFKBIA,OTUD4,CCL2,CCL5,CCL7,IL1B,CXCL8	1
GO: Biological Process	GO:0070574	cadmium ion transmembrane transport		0.002173	1	0.01554	0.1415	2	4	SLC11A2,SLC39A14	2	4	SLC11A2,SLC39A14	0
GO: Biological Process	GO:0070646	protein modification by small protein removal		0.001367	1	0.01116	0.1016	13	255	CYLD,TRAF3,DDX58,TNIP3,TNIP1,IFIH1,NFKBIA,TNIP2,BIRC2,BIRC3,OTUD4,TNFAIP3,SMAD3	14	255	CYLD,TRAF2,TRAF3,DDX58,TNIP2,TNIP3,BIRC2,BIRC3,TNIP1,IFIH1,NFKBIA,OTUD4,TNFAIP3,SMAD3	1
GO: Biological Process	GO:0070647	protein modification by small protein conjugation or removal		0.00687	1	0.0382	0.3478	30	971	CYLD,SPRY2,TRAF1,TRAF3,TRIM25,DDX58,RNF19B,TNIP3,RIPK2,TNIP1,IFIH1,NFE2L2,SQSTM1,HECW2,NFKBIA,RNF145,PML,SPSB1,TNIP2,BIRC2,BIRC3,OTUD4,ZNRF1,TNFAIP1,TNFAIP3,TRIM47,RNF24,FYN,TRIB1,SMAD3	30	971	CYLD,SPRY2,TRAF1,TRAF2,TRAF3,TRIM25,DDX58,SPSB1,TNIP2,RNF19B,TNIP3,BIRC2,BIRC3,TNIP1,DAXX,RELA,NUP62,DTX3L,IFIH1,SQSTM1,HECW2,NFKBIA,OTUD4,TNFAIP3,TRIM47,RNF24,FYN,TRIB1,SMAD3,PML	1
GO: Biological Process	GO:0070661	leukocyte proliferation		1.797e-11	9.086e-08	2.596e-09	2.364e-08	23	212	IL34,IL15,RIPK2,IRF1,STAT5A,PRDM1,BTN2A2,KLF9,CCL2,DLG1,CCL5,SDC4,SHB,TGFBR2,CSF1,CD44,CLEC2D,CD70,TNFAIP3,IL1B,FYN,IL6,IL7R	15	212	SHB,IRF1,STAT5A,BTN2A2,CSF1,KLF9,CLEC2D,CD70,CCL2,DLG1,CCL5,TNFAIP3,IL1B,FYN,SDC4	1
GO: Biological Process	GO:0070663	regulation of leukocyte proliferation		2.615e-10	1.322e-06	1.862e-08	1.695e-07	19	161	IL34,IL15,RIPK2,IRF1,STAT5A,PRDM1,BTN2A2,CCL2,DLG1,CCL5,SDC4,TGFBR2,CSF1,CD44,CLEC2D,CD70,TNFAIP3,IL1B,IL6	12	161	IRF1,STAT5A,BTN2A2,CSF1,CLEC2D,CD70,CCL2,DLG1,CCL5,TNFAIP3,IL1B,SDC4	1
GO: Biological Process	GO:0070664	negative regulation of leukocyte proliferation		0.0001645	0.8315	0.002038	0.01856	7	61	PRDM1,BTN2A2,CCL2,DLG1,SDC4,CD44,TNFAIP3	5	61	BTN2A2,CCL2,DLG1,TNFAIP3,SDC4	1
GO: Biological Process	GO:0070741	response to interleukin-6		0.0001078	0.5448	0.001422	0.01295	6	40	PTPN2,NFKB1,CCL2,PID1,ICAM1,IL6	4	40	ICAM1,RELA,NFKB1,CCL2	1
GO: Biological Process	GO:0070837	dehydroascorbic acid transport		0.003575	1	0.02288	0.2084	2	5	SLC2A1,SLC2A6	2	5	SLC2A1,SLC2A6	0
GO: Biological Process	GO:0070848	response to growth factor		0.001246	1	0.01038	0.09455	25	672	SPRY2,ERN1,CEMIP2,NRP2,CFLAR,PIK3CD,NFKB1,EHD1,FGF2,CCL2,CCL5,NOTCH2,PML,FLT1,DUSP6,TGFBR2,EGFR,CD44,ROBO1,LUM,IL1B,FYN,IL6,CXCL8,SMAD3	19	672	SPRY2,ERN1,RELA,NUP62,CLDN1,NRP2,CFLAR,PTPN12,EGFR,PIK3CD,NFKB1,EHD1,CCL2,CCL5,IL1B,FYN,CXCL8,SMAD3,PML	1
GO: Biological Process	GO:0070943	neutrophil-mediated killing of symbiont cell		0.009634	1	0.0477	0.4343	2	8	CXCL5,CXCL2	2	8	CXCL2,CXCL5	1
GO: Biological Process	GO:0070948	regulation of neutrophil mediated cytotoxicity		0.003575	1	0.02288	0.2084	2	5	CXCL5,CXCL2	2	5	CXCL2,CXCL5	1
GO: Biological Process	GO:0070949	regulation of neutrophil mediated killing of symbiont cell		0.002173	1	0.01554	0.1415	2	4	CXCL5,CXCL2	2	4	CXCL2,CXCL5	1
GO: Biological Process	GO:0070997	neuron death		0.009305	1	0.04746	0.4322	14	356	MAP3K5,BID,CCL2,CCL5,AMIGO2,CDV3,NR4A3,CXCL1,CXCL2,CXCL3,CSF1,IL1B,FYN,IL6	14	356	TRAF2,CDV3,NR4A3,DAXX,CXCL1,CXCL2,CXCL3,MAP3K5,BID,CSF1,CCL2,CCL5,IL1B,FYN	1
GO: Biological Process	GO:0071216	cellular response to biotic stimulus		3.185e-13	1.61e-09	7.921e-11	7.212e-10	24	193	TNIP3,RIPK2,GBP1,GBP2,GCH1,BID,PRDM1,NFKB1,NFKBIA,NFKBIB,CCL2,CCL5,CXCL5,TNIP2,ICAM1,PPARD,CXCL1,CXCL2,CXCL3,TNFAIP3,IL1B,TRIB1,IL6,CXCL8	21	193	TNIP2,ICAM1,TNIP3,GBP1,GBP2,RELA,PPARD,CXCL1,CXCL2,CXCL3,BID,NFKB1,NFKBIA,NFKBIB,CCL2,CCL5,TNFAIP3,IL1B,CXCL5,TRIB1,CXCL8	1
GO: Biological Process	GO:0071219	cellular response to molecule of bacterial origin		1.882e-13	9.511e-10	5.284e-11	4.811e-10	23	171	TNIP3,RIPK2,GBP1,GBP2,GCH1,PRDM1,NFKB1,NFKBIA,NFKBIB,CCL2,CCL5,CXCL5,TNIP2,ICAM1,PPARD,CXCL1,CXCL2,CXCL3,TNFAIP3,IL1B,TRIB1,IL6,CXCL8	20	171	TNIP2,ICAM1,TNIP3,GBP1,GBP2,RELA,PPARD,CXCL1,CXCL2,CXCL3,NFKB1,NFKBIA,NFKBIB,CCL2,CCL5,TNFAIP3,IL1B,CXCL5,TRIB1,CXCL8	1
GO: Biological Process	GO:0071222	cellular response to lipopolysaccharide		8.633e-14	4.364e-10	2.909e-11	2.649e-10	23	165	TNIP3,RIPK2,GBP1,GBP2,GCH1,PRDM1,NFKB1,NFKBIA,NFKBIB,CCL2,CCL5,CXCL5,TNIP2,ICAM1,PPARD,CXCL1,CXCL2,CXCL3,TNFAIP3,IL1B,TRIB1,IL6,CXCL8	20	165	TNIP2,ICAM1,TNIP3,GBP1,GBP2,RELA,PPARD,CXCL1,CXCL2,CXCL3,NFKB1,NFKBIA,NFKBIB,CCL2,CCL5,TNFAIP3,IL1B,CXCL5,TRIB1,CXCL8	1
GO: Biological Process	GO:0071260	cellular response to mechanical stimulus		0.001873	1	0.01409	0.1283	7	91	IRF1,TNFRSF10B,GADD45A,NFKB1,SLC2A1,EGFR,IL1B	6	91	IRF1,GADD45A,SLC2A1,EGFR,NFKB1,IL1B	1
GO: Biological Process	GO:0071295	cellular response to vitamin		0.0001631	0.8245	0.002031	0.01849	6	43	IL15,CCL5,CXCL1,CXCL2,CXCL3,ATP2B1	5	43	CXCL1,CXCL2,CXCL3,CCL5,ATP2B1	1
GO: Biological Process	GO:0071305	cellular response to vitamin D		0.0002473	1	0.002816	0.02565	5	30	IL15,CXCL1,CXCL2,CXCL3,ATP2B1	4	30	CXCL1,CXCL2,CXCL3,ATP2B1	1
GO: Biological Process	GO:0071322	cellular response to carbohydrate stimulus		0.003717	1	0.02363	0.2152	9	159	ERN1,NFKB1,CCL2,ICAM1,PPARD,PIM3,GPR68,SLC39A14,IL1B	9	159	ERN1,ICAM1,PPARD,PIM3,GPR68,NFKB1,CCL2,SLC39A14,IL1B	1
GO: Biological Process	GO:0071326	cellular response to monosaccharide stimulus		0.00769	1	0.04079	0.3714	8	147	ERN1,CCL2,ICAM1,PPARD,PIM3,GPR68,SLC39A14,IL1B	8	147	ERN1,ICAM1,PPARD,PIM3,GPR68,CCL2,SLC39A14,IL1B	1
GO: Biological Process	GO:0071331	cellular response to hexose stimulus		0.007101	1	0.03898	0.355	8	145	ERN1,CCL2,ICAM1,PPARD,PIM3,GPR68,SLC39A14,IL1B	8	145	ERN1,ICAM1,PPARD,PIM3,GPR68,CCL2,SLC39A14,IL1B	1
GO: Biological Process	GO:0071333	cellular response to glucose stimulus		0.007101	1	0.03898	0.355	8	145	ERN1,CCL2,ICAM1,PPARD,PIM3,GPR68,SLC39A14,IL1B	8	145	ERN1,ICAM1,PPARD,PIM3,GPR68,CCL2,SLC39A14,IL1B	1
GO: Biological Process	GO:0071345	cellular response to cytokine stimulus		9.033e-23	4.566e-19	1.522e-19	1.386e-18	64	829	IL34,CYLD,SPRY2,IL15,TRAF1,IL32,TRAF3,EREG,MSC,TRIM25,DDX58,RIPK2,GBP1,GBP2,IRF1,IRF2,TAB2,STAT5A,MAP3K5,NRP2,PTPN2,JUNB,GBP4,NFE2L2,PIK3CD,SQSTM1,NFKB1,NFKBIA,MID1,UGCG,FGF2,CCL2,CCL5,CCL7,GFPT2,CXCL5,PID1,PML,SLC11A2,TNIP2,ICAM1,BIRC2,BIRC3,CXCL1,CXCL2,CXCL3,IFNAR1,IFNAR2,IFNGR2,LIF,MT2A,CSF1,SERPINB2,CD44,OTUD4,CD70,ROBO1,TNFAIP3,IL1B,FYN,IL6,IL7R,CXCL8,SMAD3	54	829	CYLD,SPRY2,TRAF1,TRAF2,IL32,TRAF3,MSC,TRIM25,SLC11A2,DDX58,TNIP2,ICAM1,BIRC2,GBP1,BIRC3,GBP2,IRF1,IRF2,DAXX,RELA,CXCL1,CXCL2,CXCL3,CLDN1,STAT5A,MAP3K5,NRP2,IFNAR1,IFNAR2,IFNGR2,LIF,JUNB,MT2A,PTPN12,CSF1,GBP4,PIK3CD,SQSTM1,NFKB1,NFKBIA,SERPINB2,OTUD4,CD70,CCL2,CCL5,CCL7,TNFAIP3,GFPT2,IL1B,CXCL5,FYN,CXCL8,SMAD3,PML	1
GO: Biological Process	GO:0071346	cellular response to interferon-gamma		3.243e-10	1.64e-06	2.186e-08	1.99e-07	17	127	TRIM25,DDX58,GBP1,GBP2,IRF1,IRF2,PTPN2,GBP4,MID1,CCL2,CCL5,CCL7,PML,ICAM1,IFNGR2,MT2A,CD44	15	127	TRIM25,DDX58,ICAM1,GBP1,GBP2,IRF1,IRF2,CLDN1,IFNGR2,MT2A,GBP4,CCL2,CCL5,CCL7,PML	1
GO: Biological Process	GO:0071347	cellular response to interleukin-1		1.02e-10	5.158e-07	8.892e-09	8.097e-08	20	171	RIPK2,GBP1,GBP2,IRF1,TAB2,SQSTM1,NFKB1,NFKBIA,CCL2,CCL5,CCL7,TNIP2,ICAM1,CXCL1,CXCL2,CXCL3,OTUD4,IL1B,IL6,CXCL8	18	171	TNIP2,ICAM1,GBP1,GBP2,IRF1,RELA,CXCL1,CXCL2,CXCL3,SQSTM1,NFKB1,NFKBIA,OTUD4,CCL2,CCL5,CCL7,IL1B,CXCL8	1
GO: Biological Process	GO:0071354	cellular response to interleukin-6		8.005e-05	0.4047	0.001121	0.01021	6	38	PTPN2,NFKB1,CCL2,PID1,ICAM1,IL6	4	38	ICAM1,RELA,NFKB1,CCL2	1
GO: Biological Process	GO:0071356	cellular response to tumor necrosis factor		1.137e-10	5.747e-07	9.74e-09	8.869e-08	23	232	CYLD,TRAF1,TRAF3,GBP1,GBP2,IRF1,MAP3K5,PTPN2,NFE2L2,NFKB1,NFKBIA,CCL2,CCL5,CCL7,PID1,SLC11A2,ICAM1,BIRC2,BIRC3,CD70,TNFAIP3,IL6,CXCL8	23	232	CYLD,TRAF1,TRAF2,TRAF3,SLC11A2,ICAM1,BIRC2,GBP1,BIRC3,GBP2,IRF1,DAXX,RELA,CLDN1,MAP3K5,NFKB1,NFKBIA,CD70,CCL2,CCL5,CCL7,TNFAIP3,CXCL8	1
GO: Biological Process	GO:0071357	cellular response to type I interferon		0.0003902	1	0.004061	0.03698	7	70	DDX58,GBP2,IRF1,IRF2,PTPN2,IFNAR1,IFNAR2	6	70	DDX58,GBP2,IRF1,IRF2,IFNAR1,IFNAR2	1
GO: Biological Process	GO:0071359	cellular response to dsRNA		0.001452	1	0.01161	0.1057	4	26	DDX58,IRF1,IFIH1,NFKB1	4	26	DDX58,IRF1,IFIH1,NFKB1	0
GO: Biological Process	GO:0071360	cellular response to exogenous dsRNA		0.007317	1	0.03898	0.355	3	21	DDX58,IRF1,IFIH1	3	21	DDX58,IRF1,IFIH1	0
GO: Biological Process	GO:0071361	cellular response to ethanol		0.001763	1	0.01346	0.1226	3	13	ITPR2,CCL5,CCL7	3	13	ITPR2,CCL5,CCL7	0
GO: Biological Process	GO:0071363	cellular response to growth factor stimulus		0.001656	1	0.01304	0.1187	24	648	SPRY2,ERN1,CEMIP2,NRP2,CFLAR,PIK3CD,NFKB1,EHD1,FGF2,CCL2,CCL5,NOTCH2,PML,FLT1,DUSP6,TGFBR2,EGFR,CD44,ROBO1,IL1B,FYN,IL6,CXCL8,SMAD3	19	648	SPRY2,ERN1,RELA,NUP62,CLDN1,NRP2,CFLAR,PTPN12,EGFR,PIK3CD,NFKB1,EHD1,CCL2,CCL5,IL1B,FYN,CXCL8,SMAD3,PML	1
GO: Biological Process	GO:0071384	cellular response to corticosteroid stimulus		0.001174	1	0.009892	0.09007	7	84	CFLAR,KLF9,CCL2,ICAM1,EGFR,ATP2B1,IL6	6	84	ICAM1,CFLAR,EGFR,KLF9,CCL2,ATP2B1	1
GO: Biological Process	GO:0071385	cellular response to glucocorticoid stimulus		0.0005956	1	0.005746	0.05232	7	75	CFLAR,KLF9,CCL2,ICAM1,EGFR,ATP2B1,IL6	6	75	ICAM1,CFLAR,EGFR,KLF9,CCL2,ATP2B1	1
GO: Biological Process	GO:0071396	cellular response to lipid		1.105e-09	5.588e-06	6.521e-08	5.938e-07	33	515	IL15,INHBA,TNIP3,RIPK2,GBP1,GBP2,IRF1,GCH1,PRDM1,CFLAR,KLF9,NFKB1,NFKBIA,NFKBIB,CCL2,CCL5,CXCL5,PID1,TNIP2,GRAMD1A,ICAM1,NR4A3,PPARD,CXCL1,CXCL2,CXCL3,EGFR,TNFAIP3,IL1B,ATP2B1,TRIB1,IL6,CXCL8	29	515	INHBA,TNIP2,ICAM1,TNIP3,GBP1,GBP2,IRF1,NR4A3,DAXX,RELA,PPARD,CXCL1,CXCL2,CXCL3,CLDN1,CFLAR,EGFR,KLF9,NFKB1,NFKBIA,NFKBIB,CCL2,CCL5,TNFAIP3,IL1B,CXCL5,ATP2B1,TRIB1,CXCL8	1
GO: Biological Process	GO:0071403	cellular response to high density lipoprotein particle stimulus		0.002173	1	0.01554	0.1415	2	4	CCL2,CCL5	2	4	CCL2,CCL5	0
GO: Biological Process	GO:0071407	cellular response to organic cyclic compound		9.126e-06	0.04613	0.0001754	0.001597	26	523	IL15,DDX58,INHBA,IRF1,STAT5A,ITPR2,ITPR3,CFLAR,IFIH1,KLF9,NFKB1,NFKBIA,CCL2,CCL5,HTR1F,GRAMD1A,ICAM1,NR4A3,PPARD,CXCL1,CXCL2,CXCL3,EGFR,IL1B,ATP2B1,IL6	23	523	DDX58,INHBA,ICAM1,IRF1,NR4A3,DAXX,PPARD,CXCL1,CXCL2,CXCL3,STAT5A,ITPR2,ITPR3,CFLAR,IFIH1,EGFR,KLF9,NFKB1,NFKBIA,CCL2,CCL5,IL1B,ATP2B1	1
GO: Biological Process	GO:0071417	cellular response to organonitrogen compound		0.0002805	1	0.003144	0.02863	24	571	RAB8B,RIPK2,IRF1,STAT5A,ITPR2,ITPR3,CFLAR,PTPN2,PTPRE,NFE2L2,KLF9,NFKB1,CCL2,CCL5,PID1,HTR1F,ICAM1,NR4A3,EGFR,SLC39A14,IL1B,FYN,ATP2B1,IL6	18	571	ICAM1,KLF3,IRF1,NR4A3,RELA,STAT5A,ITPR2,ITPR3,CFLAR,EGFR,KLF9,NFKB1,CCL2,CCL5,SLC39A14,IL1B,FYN,ATP2B1	1
GO: Biological Process	GO:0071421	manganese ion transmembrane transport		0.007319	1	0.03898	0.355	2	7	SLC11A2,SLC39A14	2	7	SLC11A2,SLC39A14	0
GO: Biological Process	GO:0071495	cellular response to endogenous stimulus		0.0007153	1	0.006746	0.06143	39	1194	SPRY2,INHBA,RAB8B,RIPK2,IRF1,STAT5A,ITPR2,ITPR3,CFLAR,PTPN2,JUNB,PTPRE,NFE2L2,KLF9,NFKB1,EHD1,UGCG,FGF2,CCL2,CCL5,PID1,NOTCH2,PML,HTR1F,ICAM1,DUSP6,NR4A3,PPARD,TGFBR2,EGFR,CD44,SLC39A14,IL1B,FYN,ATP2B1,CTSS,IL6,CXCL8,SMAD3	31	1194	SPRY2,INHBA,ICAM1,KLF3,IRF1,NR4A3,DAXX,RELA,NUP62,PPARD,CLDN1,STAT5A,ITPR2,ITPR3,CFLAR,JUNB,PTPN12,EGFR,KLF9,NFKB1,EHD1,CCL2,CCL5,SLC39A14,IL1B,FYN,ATP2B1,CTSS,CXCL8,SMAD3,PML	1
GO: Biological Process	GO:0071496	cellular response to external stimulus		9.533e-06	0.04819	0.0001799	0.001638	20	340	IL15,IRF1,DBI,TNFRSF10B,GADD45A,BMT2,MAP3K5,NFE2L2,NFKB1,CCL5,ICAM1,CXCL1,CXCL2,CXCL3,SLC2A1,NUAK2,EGFR,IL1B,ATP2B1,IL6	14	340	ICAM1,IRF1,CXCL1,CXCL2,CXCL3,GADD45A,SLC2A1,MAP3K5,NUAK2,EGFR,NFKB1,CCL5,IL1B,ATP2B1	1
GO: Biological Process	GO:0071548	response to dexamethasone		0.002276	1	0.016	0.1457	6	70	CFLAR,CCL2,ICAM1,EGFR,IL1B,IL6	6	70	ICAM1,CLDN1,CFLAR,EGFR,CCL2,IL1B	1
GO: Biological Process	GO:0071549	cellular response to dexamethasone stimulus		0.002688	1	0.01852	0.1686	5	50	CFLAR,CCL2,ICAM1,EGFR,IL6	4	50	ICAM1,CFLAR,EGFR,CCL2	1
GO: Biological Process	GO:0071621	granulocyte chemotaxis		8.759e-08	0.0004427	2.875e-06	2.618e-05	12	86	IL34,PIK3CD,CCL2,CCL5,CCL7,CXCL5,CXCL1,CXCL2,CXCL3,CSF1,IL1B,CXCL8	11	86	CXCL1,CXCL2,CXCL3,CSF1,PIK3CD,CCL2,CCL5,CCL7,IL1B,CXCL5,CXCL8	1
GO: Biological Process	GO:0071622	regulation of granulocyte chemotaxis		0.0001242	0.628	0.001602	0.01459	6	41	IL34,CCL2,CCL5,CSF1,IL1B,CXCL8	5	41	CSF1,CCL2,CCL5,IL1B,CXCL8	1
GO: Biological Process	GO:0071674	mononuclear cell migration		0.0002928	1	0.003217	0.02929	9	111	IL34,PIK3CD,CCL2,CCL5,CCL7,FLT1,ICAM1,CSF1,IL6	6	111	ICAM1,CSF1,PIK3CD,CCL2,CCL5,CCL7	1
GO: Biological Process	GO:0071692	protein localization to extracellular region		0.004964	1	0.02973	0.2707	13	296	RAB8B,ITPR2,ITPR3,CCL5,CDV3,PPARD,SLC2A1,PIM3,FRMD4A,EGFR,GPR68,IL1B,IL6	12	296	CDV3,PPARD,TTN,SLC2A1,ITPR2,ITPR3,PIM3,FRMD4A,EGFR,GPR68,CCL5,IL1B	1
GO: Biological Process	GO:0072359	circulatory system development		2.16e-08	0.0001092	8.549e-07	7.784e-06	55	1323	SPRY2,IL15,PLK2,EREG,TAB2,TRIP10,GADD45A,CEMIP2,NRP2,PRDM1,STK4,CFLAR,JUNB,BASP1,NFE2L2,PIK3CD,NFKB2,FGF2,CCL2,NINJ1,CCL5,SDC4,NOTCH2,PML,TBX3,FLT1,TFPI2,HBEGF,FOSL2,ICAM1,DUSP6,SHB,ESM1,PBX4,PPARD,CXCL1,CXCL2,CXCL3,SLC2A1,TGFA,FMNL3,TGFBR2,LIF,SH3PXD2B,MT2A,EGFR,CD44,ROBO1,TNFAIP2,TNFAIP3,EMP2,IL1B,IL6,CXCL8,SMAD3	38	1323	SPRY2,PLK2,TFPI2,HBEGF,ICAM1,SHB,ESM1,NUP62,PPARD,CXCL1,CXCL2,CXCL3,TTN,TRIP10,GADD45A,SLC2A1,NRP2,TGFA,FMNL3,CFLAR,LIF,JUNB,SH3PXD2B,MT2A,EGFR,BASP1,PIK3CD,NFKB2,CCL2,NINJ1,CCL5,TNFAIP2,TNFAIP3,IL1B,SDC4,CXCL8,SMAD3,PML	1
GO: Biological Process	GO:0072503	cellular divalent inorganic cation homeostasis		9.424e-08	0.0004764	3.073e-06	2.798e-05	22	303	MARCKSL1,DBI,BDKRB1,ITPR2,ITPR3,SLC35G1,FGF2,CCL2,C1QTNF1,CCL5,CCL7,PML,CXCL1,CXCL2,CXCL3,S1PR3,MT2A,SLC39A14,IL1B,FYN,ATP2B1,SMAD3	19	303	CASQ1,CXCL1,CXCL2,CXCL3,BDKRB1,ITPR2,ITPR3,MT2A,CCL2,PYGM,C1QTNF1,CCL5,CCL7,SLC39A14,IL1B,FYN,ATP2B1,SMAD3,PML	1
GO: Biological Process	GO:0072507	divalent inorganic cation homeostasis		1.428e-08	7.217e-05	5.964e-07	5.431e-06	24	322	MTSS1,MARCKSL1,DBI,BDKRB1,ITPR2,ITPR3,SLC35G1,FGF2,CCL2,C1QTNF1,CCL5,CCL7,PML,CXCL1,CXCL2,CXCL3,S1PR3,MT2A,EGFR,SLC39A14,IL1B,FYN,ATP2B1,SMAD3	21	322	MTSS1,CASQ1,CXCL1,CXCL2,CXCL3,BDKRB1,ITPR2,ITPR3,MT2A,EGFR,CCL2,PYGM,C1QTNF1,CCL5,CCL7,SLC39A14,IL1B,FYN,ATP2B1,SMAD3,PML	1
GO: Biological Process	GO:0072574	hepatocyte proliferation		0.000176	0.8896	0.002154	0.01961	5	28	CFLAR,NOTCH2,TGFA,TNFAIP3,IL6	3	28	TGFA,CFLAR,TNFAIP3	1
GO: Biological Process	GO:0072575	epithelial cell proliferation involved in liver morphogenesis		0.000176	0.8896	0.002154	0.01961	5	28	CFLAR,NOTCH2,TGFA,TNFAIP3,IL6	3	28	TGFA,CFLAR,TNFAIP3	1
GO: Biological Process	GO:0072576	liver morphogenesis		4.16e-05	0.2103	0.000647	0.005891	6	34	CFLAR,NAV3,NOTCH2,TGFA,TNFAIP3,IL6	4	34	TGFA,CFLAR,NAV3,TNFAIP3	1
GO: Biological Process	GO:0072577	endothelial cell apoptotic process		0.0003397	1	0.003631	0.03306	6	49	MAP3K5,NFE2L2,CCL2,TNIP2,ICAM1,TNFAIP3	5	49	TNIP2,ICAM1,MAP3K5,CCL2,TNFAIP3	1
GO: Biological Process	GO:0072593	reactive oxygen species metabolic process		1.491e-07	0.0007538	4.741e-06	4.317e-05	19	236	ACOX1,GCH1,GADD45A,CFLAR,IER3,NFE2L2,PTX3,PID1,ICAM1,BIRC2,BIRC3,CXCL2,TGFBR2,SH3PXD2B,EGFR,IL1B,FYN,IL6,SMAD3	14	236	ACOX1,ICAM1,BIRC2,BIRC3,CXCL2,GADD45A,CFLAR,SH3PXD2B,EGFR,IER3,PTX3,IL1B,FYN,SMAD3	1
GO: Biological Process	GO:0072676	lymphocyte migration		0.007289	1	0.03898	0.355	5	63	PIK3CD,CCL2,CCL5,CCL7,ICAM1	5	63	ICAM1,PIK3CD,CCL2,CCL5,CCL7	1
GO: Biological Process	GO:0072677	eosinophil migration		0.001376	1	0.01116	0.1016	3	12	CCL2,CCL5,CCL7	3	12	CCL2,CCL5,CCL7	0
GO: Biological Process	GO:0072678	T cell migration		0.008545	1	0.04403	0.4009	4	42	PIK3CD,CCL2,CCL5,ICAM1	4	42	ICAM1,PIK3CD,CCL2,CCL5	1
GO: Biological Process	GO:0072683	T cell extravasation		0.001376	1	0.01116	0.1016	3	12	CCL2,CCL5,ICAM1	3	12	ICAM1,CCL2,CCL5	1
GO: Biological Process	GO:0080134	regulation of response to stress		2.84e-11	1.436e-07	3.501e-09	3.188e-08	56	1139	CYLD,IL15,TRAF1,PLK2,TRAF3,EREG,ABR,ERN1,DDX58,RIPK2,IRF1,TAB2,TNIP1,GCH1,GADD45A,STAT5A,MAP3K5,BID,PTPN2,IER3,NFE2L2,NFKB1,NFKBIA,MID1,FGF2,CCL2,DLG1,C1QTNF1,CCL5,CXCL5,TAP1,PML,HBEGF,PTGES,BIRC2,BIRC3,NFKBIZ,NR4A3,RELB,PPARD,CXCL1,CXCL2,CXCL3,IFNAR2,IFNGR2,EGFR,SERPINB2,CD44,CLEC2D,TNFAIP3,IL1B,FYN,CTSS,IL6,SMAD3,CDK6	50	1139	CYLD,TRAF1,PLK2,TRAF2,TRAF3,ERN1,DDX58,HBEGF,PTGES,BIRC2,BIRC3,IRF1,NFKBIZ,NR4A3,TNIP1,RELA,RELB,NUP62,DTX3L,PPARD,CXCL1,CXCL2,CXCL3,GADD45A,CLDN1,STAT5A,MAP3K5,BID,IFNAR2,IFNGR2,EGFR,IER3,NFKB1,NFKBIA,SERPINB2,CLEC2D,CCL2,DLG1,C1QTNF1,CCL5,TNFAIP3,IL1B,CXCL5,FYN,TAP1,CTSS,SMAD3,PML,CDK6,NPAS2	1
GO: Biological Process	GO:0080135	regulation of cellular response to stress		0.009738	1	0.04807	0.4377	22	666	CYLD,TRAF1,PLK2,TRAF3,ERN1,RIPK2,GCH1,GADD45A,MAP3K5,BID,PTPN2,IER3,NFE2L2,MID1,DLG1,PML,NR4A3,EGFR,CD44,IL1B,FYN,CDK6	20	666	CYLD,TRAF1,PLK2,TRAF2,TRAF3,ERN1,NR4A3,NUP62,DTX3L,GADD45A,MAP3K5,BID,EGFR,IER3,DLG1,IL1B,FYN,PML,CDK6,NPAS2	1
GO: Biological Process	GO:0090077	foam cell differentiation		0.008353	1	0.04322	0.3935	3	22	NFKB1,NFKBIA,CSF1	3	22	CSF1,NFKB1,NFKBIA	1
GO: Biological Process	GO:0090087	regulation of peptide transport		0.002	1	0.01476	0.1344	20	508	RAB8B,BID,ITPR2,ITPR3,SEPTIN8,CCL2,CCL5,PLK3,CDV3,PPARD,SLC2A1,LIF,PIM3,FRMD4A,EGFR,GPR68,IL1B,FYN,IL6,SMAD3	19	508	CDV3,NUP62,PPARD,TTN,SLC2A1,BID,ITPR2,ITPR3,LIF,PIM3,FRMD4A,EGFR,GPR68,CCL2,CCL5,IL1B,FYN,PLK3,SMAD3	1
GO: Biological Process	GO:0090276	regulation of peptide hormone secretion		1.415e-05	0.07153	0.0002546	0.002318	13	161	RAB8B,ITPR2,ITPR3,CCL5,CDV3,PPARD,SLC2A1,LIF,PIM3,EGFR,GPR68,IL1B,IL6	11	161	CDV3,PPARD,SLC2A1,ITPR2,ITPR3,LIF,PIM3,EGFR,GPR68,CCL5,IL1B	1
GO: Biological Process	GO:0097190	apoptotic signaling pathway		0.0004157	1	0.004237	0.03858	23	551	CYLD,TRAF1,ERN1,INHBA,BCL2A1,TNFRSF10B,MAP3K5,BID,STK4,CFLAR,PTPN2,IER3,NFE2L2,PML,ICAM1,PPARD,PPIF,CD44,CD70,TNFAIP3,IL1B,FYN,SMAD3	20	551	CYLD,TRAF1,TRAF2,ERN1,INHBA,ICAM1,DAXX,RELA,BCL2A1,PPARD,MAP3K5,BID,CFLAR,IER3,CD70,TNFAIP3,IL1B,FYN,SMAD3,PML	1
GO: Biological Process	GO:0097191	extrinsic apoptotic signaling pathway		1.085e-05	0.05485	0.0002009	0.001829	15	206	CYLD,TRAF1,INHBA,BCL2A1,TNFRSF10B,BID,STK4,CFLAR,PML,ICAM1,CD70,TNFAIP3,IL1B,FYN,SMAD3	16	206	CYLD,TRAF1,TRAF2,INHBA,ICAM1,DAXX,RELA,BCL2A1,BID,CFLAR,CD70,TNFAIP3,IL1B,FYN,SMAD3,PML	1
GO: Biological Process	GO:0097300	programmed necrotic cell death		0.000211	1	0.002464	0.02243	6	45	CYLD,MAP3K5,CFLAR,BIRC2,BIRC3,PPIF	6	45	CYLD,TRAF2,BIRC2,BIRC3,MAP3K5,CFLAR	1
GO: Biological Process	GO:0097305	response to alcohol		5.433e-06	0.02746	0.0001112	0.001012	18	272	INHBA,STAT5A,ITPR2,JUNB,KLF9,NFKB1,NFKBIA,CCL2,CCL5,CCL7,FLT1,GRAMD1A,ICAM1,BIRC2,TGFBR2,IL1B,FYN,ATP2B1	16	272	INHBA,ICAM1,BIRC2,CLDN1,STAT5A,ITPR2,JUNB,KLF9,NFKB1,NFKBIA,CCL2,CCL5,CCL7,IL1B,FYN,ATP2B1	1
GO: Biological Process	GO:0097306	cellular response to alcohol		0.003202	1	0.02132	0.1942	7	100	INHBA,ITPR2,KLF9,CCL5,CCL7,GRAMD1A,ATP2B1	6	100	INHBA,ITPR2,KLF9,CCL5,CCL7,ATP2B1	1
GO: Biological Process	GO:0097343	ripoptosome assembly		0.002173	1	0.01554	0.1415	2	4	CYLD,BIRC2	2	4	CYLD,BIRC2	0
GO: Biological Process	GO:0097529	myeloid leukocyte migration		1.98e-07	0.001001	6.152e-06	5.602e-05	15	150	IL34,PIK3CD,CCL2,CCL5,CCL7,CXCL5,FLT1,CXCL1,CXCL2,CXCL3,RHOG,CSF1,IL1B,IL6,CXCL8	12	150	CXCL1,CXCL2,CXCL3,RHOG,CSF1,PIK3CD,CCL2,CCL5,CCL7,IL1B,CXCL5,CXCL8	1
GO: Biological Process	GO:0097530	granulocyte migration		9.581e-08	0.0004843	3.085e-06	2.809e-05	13	104	IL34,PIK3CD,CCL2,CCL5,CCL7,CXCL5,CXCL1,CXCL2,CXCL3,RHOG,CSF1,IL1B,CXCL8	12	104	CXCL1,CXCL2,CXCL3,RHOG,CSF1,PIK3CD,CCL2,CCL5,CCL7,IL1B,CXCL5,CXCL8	1
GO: Biological Process	GO:0097696	receptor signaling pathway via STAT		5.341e-08	0.00027	1.849e-06	1.684e-05	14	117	IL15,IRF1,GADD45A,STAT5A,PTPN2,CCL2,CCL5,CXCL5,IFNAR1,IFNAR2,LIF,FYN,IL6,IL7R	10	117	IRF1,GADD45A,STAT5A,IFNAR1,IFNAR2,LIF,CCL2,CCL5,CXCL5,FYN	1
GO: Biological Process	GO:0098508	endothelial to hematopoietic transition		0.001376	1	0.01116	0.1016	3	12	CXCL1,CXCL2,CXCL3	3	12	CXCL1,CXCL2,CXCL3	0
GO: Biological Process	GO:0098542	defense response to other organism		5.097e-21	2.577e-17	6.442e-18	5.865e-17	56	684	IL34,CYLD,IL15,TRAF3,EREG,TRIM25,DDX58,DRAM1,SHFL,RNF19B,RIPK2,GBP1,GBP2,IRF1,IRF2,SRPK1,TAB2,GCH1,STAT5A,MAP3K5,PRDM1,IFIH1,PTPN2,GBP4,PIK3CD,SQSTM1,PTX3,NFKB1,MID1,CCL2,CCL5,CCL7,TNFAIP8,CXCL5,TAP1,NOTCH2,PML,ICAM1,BIRC2,BIRC3,RELB,CXCL2,IFNAR1,IFNAR2,IFNGR2,MT2A,CSF1,CD44,CLEC2D,TIFA,OTUD4,TNFAIP3,IL1B,FYN,IL6,IL7R	45	684	CYLD,TRAF3,TRIM25,DDX58,DRAM1,ICAM1,RNF19B,BIRC2,GBP1,BIRC3,GBP2,IRF1,IRF2,SRPK1,RELA,RELB,DTX3L,CXCL2,CLDN1,STAT5A,MAP3K5,IFNAR1,IFNAR2,IFNGR2,IFIH1,MT2A,CSF1,GBP4,PIK3CD,SQSTM1,PTX3,NFKB1,CLEC2D,TIFA,OTUD4,CCL2,CCL5,CCL7,TNFAIP3,TNFAIP8,IL1B,CXCL5,FYN,TAP1,PML	1
GO: Biological Process	GO:0098586	cellular response to virus		0.0001645	0.8315	0.002038	0.01856	7	61	TRIM25,DDX58,IFIH1,BIRC2,BIRC3,POU2F2,IL6	6	61	TRIM25,DDX58,BIRC2,BIRC3,POU2F2,IFIH1	1
GO: Biological Process	GO:0098609	cell-cell adhesion		1.336e-08	6.754e-05	5.676e-07	5.168e-06	34	599	CYLD,IL15,MYO10,RIPK2,IRF1,TNIP1,CD83,STAT5A,PTPN2,BTN2A2,SERPINB8,CCL2,DLG1,C1QTNF1,CCL5,SDC4,AMIGO2,ICAM1,SHB,NFKBIZ,NR4A3,CXCL1,CXCL2,CXCL3,TGFBR2,EGFR,CD44,CD70,ROBO1,TNFAIP3,IL1B,FYN,IL6,IL7R	27	599	CYLD,MYO10,ICAM1,SHB,IRF1,NFKBIZ,NR4A3,TNIP1,RELA,CD83,CXCL1,CXCL2,CXCL3,CLDN1,STAT5A,BTN2A2,SERPINB8,EGFR,CD70,CCL2,DLG1,C1QTNF1,CCL5,TNFAIP3,IL1B,FYN,SDC4	1
GO: Biological Process	GO:0098771	inorganic ion homeostasis		3.036e-06	0.01535	6.615e-05	0.0006023	26	492	MTSS1,MARCKSL1,DBI,BDKRB1,SLC25A37,ITPR2,ITPR3,SLC35G1,FGF2,CCL2,C1QTNF1,CCL5,CCL7,PML,SLC11A2,CXCL1,CXCL2,CXCL3,S1PR3,MT2A,EGFR,SLC39A14,IL1B,FYN,ATP2B1,SMAD3	24	492	SLC11A2,MTSS1,CASQ1,CXCL1,CXCL2,CXCL3,BDKRB1,SLC25A37,ITPR2,ITPR3,MT2A,EGFR,CCL2,PYGM,MLLT6,C1QTNF1,CCL5,CCL7,SLC39A14,IL1B,FYN,ATP2B1,SMAD3,PML	1
GO: Biological Process	GO:0140352	export from cell		0.0006893	1	0.00655	0.05964	35	1030	ABR,INHBA,RAB8B,ITPR2,ITPR3,SLC35G1,PIK3CD,PTX3,NFKB1,CCL2,DLG1,C1QTNF1,CCL5,SDC4,TBX3,CDV3,PTGES,NR4A3,PPARD,CXCL1,SLC2A1,RHOG,LIF,PIM3,FRMD4A,EGFR,GPR68,CD44,LHFPL2,TNFAIP2,IL1B,RAP2C,ATP2B1,CTSS,IL6	29	1030	CDV3,INHBA,PTGES,NR4A3,PPARD,CXCL1,TTN,SLC2A1,ITPR2,ITPR3,RHOG,LIF,PIM3,FRMD4A,EGFR,CANT1,PIK3CD,PTX3,GPR68,NFKB1,CCL2,DLG1,C1QTNF1,CCL5,TNFAIP2,IL1B,ATP2B1,CTSS,SDC4	1
GO: Biological Process	GO:0140546	defense response to symbiont		2.887e-10	1.459e-06	1.999e-08	1.82e-07	21	201	IL15,TRAF3,TRIM25,DDX58,SHFL,RIPK2,GBP1,GBP2,IRF1,IRF2,IFIH1,CCL5,PML,BIRC2,BIRC3,IFNAR1,IFNAR2,IFNGR2,TNFAIP3,IL1B,IL6	19	201	TRAF3,TRIM25,DDX58,BIRC2,GBP1,BIRC3,GBP2,IRF1,IRF2,RELA,DTX3L,IFNAR1,IFNAR2,IFNGR2,IFIH1,CCL5,TNFAIP3,IL1B,PML	1
GO: Biological Process	GO:1900744	regulation of p38MAPK cascade		0.0007682	1	0.007059	0.06427	5	38	CYLD,GADD45A,MAP3K5,DLG1,IL1B	5	38	CYLD,GADD45A,MAP3K5,DLG1,IL1B	0
GO: Biological Process	GO:1901026	ripoptosome assembly involved in necroptotic process		0.002173	1	0.01554	0.1415	2	4	CYLD,BIRC2	2	4	CYLD,BIRC2	0
GO: Biological Process	GO:1901184	regulation of ERBB signaling pathway		0.00473	1	0.0286	0.2604	6	81	SPRY2,EREG,PTPN2,HBEGF,TGFA,EGFR	6	81	SPRY2,HBEGF,NUP62,TGFA,PTPN12,EGFR	1
GO: Biological Process	GO:1901185	negative regulation of ERBB signaling pathway		0.000211	1	0.002464	0.02243	6	45	SPRY2,EREG,PTPN2,HBEGF,TGFA,EGFR	6	45	SPRY2,HBEGF,NUP62,TGFA,PTPN12,EGFR	1
GO: Biological Process	GO:1901222	regulation of NIK/NF-kappaB signaling		7.822e-05	0.3954	0.001101	0.01003	8	73	CYLD,TCIM,NFKBIA,DLG1,BIRC2,BIRC3,EGFR,IL1B	8	73	CYLD,BIRC2,BIRC3,RELA,EGFR,NFKBIA,DLG1,IL1B	1
GO: Biological Process	GO:1901342	regulation of vasculature development		6.684e-07	0.003379	1.742e-05	0.0001586	19	260	SPRY2,PLK2,EREG,GADD45A,CEMIP2,NFE2L2,PIK3CD,FGF2,CCL2,CCL5,PML,FLT1,TGFBR2,LIF,TNFAIP3,EMP2,IL1B,IL6,CXCL8	11	260	SPRY2,PLK2,GADD45A,LIF,PIK3CD,CCL2,CCL5,TNFAIP3,IL1B,CXCL8,PML	1
GO: Biological Process	GO:1901343	negative regulation of vasculature development		0.001994	1	0.01474	0.1342	7	92	SPRY2,PLK2,GADD45A,CCL2,PML,FLT1,LIF	6	92	SPRY2,PLK2,GADD45A,LIF,CCL2,PML	1
GO: Biological Process	GO:1901623	regulation of lymphocyte chemotaxis		0.002212	1	0.01564	0.1424	3	14	CCL2,CCL5,CCL7	3	14	CCL2,CCL5,CCL7	0
GO: Biological Process	GO:1901652	response to peptide		1.044e-05	0.05279	0.0001955	0.00178	26	527	EREG,RAB8B,RIPK2,IRF1,STAT5A,CFLAR,PTPN2,JUNB,PTPRE,NFE2L2,KLF9,NFKB1,NFKBIA,CCL2,CCL5,PID1,FOSL2,ICAM1,NR4A3,SLC2A1,TNFAIP3,SLC39A14,IL1B,FYN,ATP2B1,IL6	19	527	ICAM1,KLF3,IRF1,NR4A3,RELA,SLC2A1,STAT5A,CFLAR,JUNB,KLF9,NFKB1,NFKBIA,CCL2,CCL5,TNFAIP3,SLC39A14,IL1B,FYN,ATP2B1	1
GO: Biological Process	GO:1901653	cellular response to peptide		0.0001393	0.7041	0.001756	0.01599	19	379	RAB8B,RIPK2,IRF1,STAT5A,CFLAR,PTPN2,PTPRE,NFE2L2,KLF9,NFKB1,CCL2,PID1,ICAM1,NR4A3,SLC39A14,IL1B,FYN,ATP2B1,IL6	14	379	ICAM1,KLF3,IRF1,NR4A3,RELA,STAT5A,CFLAR,KLF9,NFKB1,CCL2,SLC39A14,IL1B,FYN,ATP2B1	1
GO: Biological Process	GO:1901698	response to nitrogen compound		3.563e-05	0.1801	0.0005628	0.005124	40	1072	EREG,TRIM25,DDX58,RAB8B,RIPK2,IRF1,PANX1,STAT5A,MAP3K5,ITPR2,ITPR3,CFLAR,IFIH1,PTPN2,JUNB,PTPRE,NFE2L2,KLF9,NFKB1,NFKBIA,CCL2,CCL5,PID1,HTR1F,SGTB,FOSL2,ICAM1,BIRC2,NR4A3,CXCL1,CXCL2,CXCL3,SLC2A1,EGFR,TNFAIP3,SLC39A14,IL1B,FYN,ATP2B1,IL6	33	1072	TRAF2,TRIM25,DDX58,ICAM1,BIRC2,KLF3,IRF1,NR4A3,DAXX,RELA,CXCL1,CXCL2,CXCL3,SLC2A1,STAT5A,MAP3K5,ITPR2,ITPR3,CFLAR,IFIH1,JUNB,EGFR,KLF9,NFKB1,NFKBIA,CCL2,PYGM,CCL5,TNFAIP3,SLC39A14,IL1B,FYN,ATP2B1	1
GO: Biological Process	GO:1901699	cellular response to nitrogen compound		5.985e-05	0.3026	0.0008847	0.008055	27	618	DDX58,RAB8B,RIPK2,IRF1,STAT5A,MAP3K5,ITPR2,ITPR3,CFLAR,IFIH1,PTPN2,PTPRE,NFE2L2,KLF9,NFKB1,CCL2,CCL5,PID1,HTR1F,ICAM1,NR4A3,EGFR,SLC39A14,IL1B,FYN,ATP2B1,IL6	23	618	TRAF2,DDX58,ICAM1,KLF3,IRF1,NR4A3,DAXX,RELA,STAT5A,MAP3K5,ITPR2,ITPR3,CFLAR,IFIH1,EGFR,KLF9,NFKB1,CCL2,CCL5,SLC39A14,IL1B,FYN,ATP2B1	1
GO: Biological Process	GO:1901701	cellular response to oxygen-containing compound		3.247e-09	1.642e-05	1.578e-07	1.437e-06	49	1044	IL15,ERN1,INHBA,RAB8B,TNIP3,RIPK2,GBP1,GBP2,IRF1,GCH1,STAT5A,MAP3K5,ITPR2,ITPR3,PRDM1,CFLAR,PTPN2,PTPRE,NFE2L2,KLF9,NFKB1,NFKBIA,NFKBIB,CCL2,CCL5,CCL7,CXCL5,PID1,HTR1F,TNIP2,GRAMD1A,ICAM1,NR4A3,PPARD,CXCL1,CXCL2,CXCL3,PPIF,PIM3,EGFR,GPR68,TNFAIP3,SLC39A14,IL1B,FYN,ATP2B1,TRIB1,IL6,CXCL8	40	1044	TRAF2,ERN1,INHBA,TNIP2,ICAM1,TNIP3,GBP1,GBP2,KLF3,IRF1,NR4A3,RELA,PPARD,CXCL1,CXCL2,CXCL3,CLDN1,STAT5A,MAP3K5,ITPR2,ITPR3,CFLAR,PIM3,EGFR,GPR68,KLF9,NFKB1,NFKBIA,NFKBIB,CCL2,CCL5,CCL7,TNFAIP3,SLC39A14,IL1B,CXCL5,FYN,ATP2B1,TRIB1,CXCL8	1
GO: Biological Process	GO:1902041	regulation of extrinsic apoptotic signaling pathway via death domain receptors		0.002935	1	0.01975	0.1799	5	51	TNFRSF10B,STK4,CFLAR,ICAM1,TNFAIP3	4	51	TRAF2,ICAM1,CFLAR,TNFAIP3	1
GO: Biological Process	GO:1902042	negative regulation of extrinsic apoptotic signaling pathway via death domain receptors		0.004439	1	0.02717	0.2474	4	35	TNFRSF10B,CFLAR,ICAM1,TNFAIP3	4	35	TRAF2,ICAM1,CFLAR,TNFAIP3	1
GO: Biological Process	GO:1902105	regulation of leukocyte differentiation		9.676e-13	4.891e-09	2.127e-10	1.936e-09	25	222	IL34,CYLD,IL15,INHBA,RIPK2,IRF1,CD83,STAT5A,PRDM1,PTPN2,BTN2A2,CCL5,NOTCH2,SHB,NFKBIZ,TGFBR2,LIF,CSF1,GPR68,CD44,CLEC2D,TRIB1,IL6,IL7R,CDK6	15	222	CYLD,INHBA,SHB,IRF1,NFKBIZ,CD83,STAT5A,LIF,BTN2A2,CSF1,GPR68,CLEC2D,CCL5,TRIB1,CDK6	1
GO: Biological Process	GO:1902106	negative regulation of leukocyte differentiation		2.754e-05	0.1392	0.0004579	0.00417	9	82	CYLD,INHBA,IRF1,PTPN2,GPR68,CD44,CLEC2D,TRIB1,CDK6	7	82	CYLD,INHBA,IRF1,GPR68,CLEC2D,TRIB1,CDK6	1
GO: Biological Process	GO:1902107	positive regulation of leukocyte differentiation		1.212e-13	6.125e-10	3.828e-11	3.486e-10	20	120	IL34,CYLD,IL15,RIPK2,IRF1,CD83,STAT5A,PRDM1,BTN2A2,CCL5,NOTCH2,SHB,NFKBIZ,TGFBR2,LIF,CSF1,GPR68,TRIB1,IL6,IL7R	12	120	CYLD,SHB,IRF1,NFKBIZ,CD83,STAT5A,LIF,BTN2A2,CSF1,GPR68,CCL5,TRIB1	1
GO: Biological Process	GO:1902532	negative regulation of intracellular signal transduction		2.542e-05	0.1285	0.0004269	0.003887	24	489	CYLD,SPRY2,TNIP3,GBP1,TNIP1,BMT2,BID,PTPN2,WWC2,BTN2A2,NFE2L2,DLG1,TNFAIP8,WWC1,HTR1F,RASA2,DUSP6,S1PR3,PPIF,LIF,CD44,TNFAIP1,TNFAIP3,IL1B	16	489	CYLD,SPRY2,RASA2,TNIP3,GBP1,TNIP1,RELA,NUP62,BID,LIF,BTN2A2,DLG1,TNFAIP3,TNFAIP8,IL1B,WWC1	1
GO: Biological Process	GO:1902533	positive regulation of intracellular signal transduction		2.519e-11	1.273e-07	3.278e-09	2.985e-08	45	783	IL34,SPRY2,TRAF1,PLK2,TRAF3,EREG,TRIM25,ERN1,TCIM,RIPK2,TAB2,TNFRSF10B,GADD45A,MAP3K5,BID,CFLAR,PTPN2,PIK3CD,MID1,FGF2,CCL2,C1QTNF1,CCL5,CCL7,NOTCH2,WWC1,FLT1,HBEGF,TNIP2,ICAM1,DUSP6,BIRC2,BIRC3,PPARD,TGFA,RHOG,LIF,CSF1,EGFR,CD44,TIFA,ROBO1,IL1B,FYN,IL6	35	783	SPRY2,TRAF1,PLK2,TRAF2,TRAF3,TRIM25,ERN1,HBEGF,TNIP2,ICAM1,BIRC2,BIRC3,DAXX,RELA,NUP62,PPARD,GADD45A,MAP3K5,BID,TGFA,CFLAR,RHOG,LIF,CSF1,EGFR,CANT1,PIK3CD,TIFA,CCL2,C1QTNF1,CCL5,CCL7,IL1B,FYN,WWC1	1
GO: Biological Process	GO:1902680	positive regulation of RNA biosynthetic process		0.0001038	0.5247	0.001388	0.01264	45	1324	HIVEP2,TRIM25,DDX58,INHBA,TNIP3,RIPK2,IRF1,IRF2,TNIP1,STAT5A,MAP3K5,JUNB,NFE2L2,SQSTM1,KLF9,NFKB1,NFKB2,NFKBIA,NFKBIB,FGF2,MAFF,PID1,WWC1,PML,TBX3,CDV3,IKZF2,TNIP2,FOSL2,BIRC2,PBX4,POU2F2,NR4A3,RELB,PPARD,RFX5,IFNAR1,RHOG,LIF,EGFR,LUM,IL1B,RAP2C,IL6,SMAD3	39	1324	CDV3,TRIM25,DDX58,INHBA,TNIP2,TNIP3,BIRC2,IRF1,POU2F2,IRF2,NR4A3,TNIP1,DAXX,RELA,RELB,NUP62,DTX3L,PPARD,RFX5,STAT5A,MAP3K5,IFNAR1,MEOX1,RHOG,LIF,JUNB,EGFR,SQSTM1,KLF9,NFKB1,NFKB2,NFKBIA,NFKBIB,MLLT6,IL1B,WWC1,SMAD3,PML,NPAS2	1
GO: Biological Process	GO:1902806	regulation of cell cycle G1/S phase transition		0.0003946	1	0.004071	0.03707	11	167	PLK2,TCIM,GADD45A,BID,BTN2A2,CCL2,DLG1,PLK3,PML,EGFR,CDK6	10	167	PLK2,GADD45A,BID,BTN2A2,EGFR,CCL2,DLG1,PLK3,PML,CDK6	1
GO: Biological Process	GO:1902807	negative regulation of cell cycle G1/S phase transition		0.00115	1	0.009723	0.08853	8	108	PLK2,GADD45A,BTN2A2,CCL2,DLG1,PLK3,PML,CDK6	8	108	PLK2,GADD45A,BTN2A2,CCL2,DLG1,PLK3,PML,CDK6	0
GO: Biological Process	GO:1903034	regulation of response to wounding		0.007101	1	0.03898	0.355	8	145	NFE2L2,FGF2,CCL2,C1QTNF1,HBEGF,SERPINB2,TNFAIP3,SMAD3	7	145	HBEGF,CLDN1,SERPINB2,CCL2,C1QTNF1,TNFAIP3,SMAD3	1
GO: Biological Process	GO:1903037	regulation of leukocyte cell-cell adhesion		2.403e-11	1.215e-07	3.278e-09	2.985e-08	23	215	CYLD,IL15,RIPK2,IRF1,CD83,STAT5A,PTPN2,BTN2A2,CCL2,DLG1,CCL5,SDC4,ICAM1,SHB,NFKBIZ,NR4A3,TGFBR2,CD44,CD70,IL1B,FYN,IL6,IL7R	17	215	CYLD,ICAM1,SHB,IRF1,NFKBIZ,NR4A3,RELA,CD83,STAT5A,BTN2A2,CD70,CCL2,DLG1,CCL5,IL1B,FYN,SDC4	1
GO: Biological Process	GO:1903039	positive regulation of leukocyte cell-cell adhesion		2.996e-11	1.515e-07	3.606e-09	3.284e-08	20	160	CYLD,IL15,RIPK2,IRF1,CD83,STAT5A,BTN2A2,CCL2,CCL5,ICAM1,SHB,NFKBIZ,NR4A3,TGFBR2,CD44,CD70,IL1B,FYN,IL6,IL7R	15	160	CYLD,ICAM1,SHB,IRF1,NFKBIZ,NR4A3,RELA,CD83,STAT5A,BTN2A2,CD70,CCL2,CCL5,IL1B,FYN	1
GO: Biological Process	GO:1903131	mononuclear cell differentiation		7.815e-11	3.95e-07	7.316e-09	6.661e-08	27	316	IL34,CYLD,IL15,INHBA,RIPK2,IRF1,BCL2A1,CD83,STAT5A,PRDM1,PTPN2,BTN2A2,PIK3CD,NOTCH2,SHB,POU2F2,NFKBIZ,RELB,TGFBR2,CSF1,GPR68,CD44,TNFAIP3,IL1B,IL6,IL7R,CDK6	17	316	CYLD,INHBA,SHB,IRF1,POU2F2,NFKBIZ,RELB,BCL2A1,CD83,STAT5A,BTN2A2,CSF1,PIK3CD,GPR68,TNFAIP3,IL1B,CDK6	1
GO: Biological Process	GO:1903409	reactive oxygen species biosynthetic process		0.0001789	0.9041	0.002184	0.01989	9	104	ACOX1,GCH1,CFLAR,PTX3,ICAM1,IL1B,FYN,IL6,SMAD3	7	104	ACOX1,ICAM1,CFLAR,PTX3,IL1B,FYN,SMAD3	1
GO: Biological Process	GO:1903426	regulation of reactive oxygen species biosynthetic process		0.001873	1	0.01409	0.1283	7	91	CFLAR,PTX3,ICAM1,IL1B,FYN,IL6,SMAD3	6	91	ICAM1,CFLAR,PTX3,IL1B,FYN,SMAD3	1
GO: Biological Process	GO:1903428	positive regulation of reactive oxygen species biosynthetic process		0.002935	1	0.01975	0.1799	5	51	PTX3,ICAM1,IL1B,IL6,SMAD3	4	51	ICAM1,PTX3,IL1B,SMAD3	1
GO: Biological Process	GO:1903508	positive regulation of nucleic acid-templated transcription		0.000102	0.5155	0.001371	0.01248	45	1323	HIVEP2,TRIM25,DDX58,INHBA,TNIP3,RIPK2,IRF1,IRF2,TNIP1,STAT5A,MAP3K5,JUNB,NFE2L2,SQSTM1,KLF9,NFKB1,NFKB2,NFKBIA,NFKBIB,FGF2,MAFF,PID1,WWC1,PML,TBX3,CDV3,IKZF2,TNIP2,FOSL2,BIRC2,PBX4,POU2F2,NR4A3,RELB,PPARD,RFX5,IFNAR1,RHOG,LIF,EGFR,LUM,IL1B,RAP2C,IL6,SMAD3	39	1323	CDV3,TRIM25,DDX58,INHBA,TNIP2,TNIP3,BIRC2,IRF1,POU2F2,IRF2,NR4A3,TNIP1,DAXX,RELA,RELB,NUP62,DTX3L,PPARD,RFX5,STAT5A,MAP3K5,IFNAR1,MEOX1,RHOG,LIF,JUNB,EGFR,SQSTM1,KLF9,NFKB1,NFKB2,NFKBIA,NFKBIB,MLLT6,IL1B,WWC1,SMAD3,PML,NPAS2	1
GO: Biological Process	GO:1903530	regulation of secretion by cell		0.0009925	1	0.00868	0.07904	19	444	ABR,INHBA,RAB8B,ITPR2,ITPR3,C1QTNF1,CCL5,SDC4,CDV3,PTGES,PPARD,SLC2A1,LIF,PIM3,FRMD4A,EGFR,GPR68,IL1B,IL6	17	444	CDV3,INHBA,PTGES,PPARD,TTN,SLC2A1,ITPR2,ITPR3,LIF,PIM3,FRMD4A,EGFR,GPR68,C1QTNF1,CCL5,IL1B,SDC4	1
GO: Biological Process	GO:1903532	positive regulation of secretion by cell		0.001529	1	0.0121	0.1101	12	227	INHBA,RAB8B,C1QTNF1,SDC4,PTGES,PPARD,LIF,FRMD4A,EGFR,GPR68,IL1B,IL6	11	227	INHBA,PTGES,PPARD,TTN,LIF,FRMD4A,EGFR,GPR68,C1QTNF1,IL1B,SDC4	1
GO: Biological Process	GO:1903706	regulation of hemopoiesis		3.97e-12	2.007e-08	6.689e-10	6.091e-09	29	322	IL34,CYLD,IL15,INHBA,TCIM,RIPK2,IRF1,CD83,STAT5A,PRDM1,PTPN2,BTN2A2,NFKBIA,CCL5,NOTCH2,TFPI2,SHB,NFKBIZ,NR4A3,TGFBR2,LIF,CSF1,GPR68,CD44,CLEC2D,TRIB1,IL6,IL7R,CDK6	18	322	CYLD,INHBA,TFPI2,SHB,IRF1,NFKBIZ,NR4A3,CD83,STAT5A,LIF,BTN2A2,CSF1,GPR68,NFKBIA,CLEC2D,CCL5,TRIB1,CDK6	1
GO: Biological Process	GO:1903707	negative regulation of hemopoiesis		3.68e-05	0.186	0.0005795	0.005277	9	85	CYLD,INHBA,IRF1,PTPN2,GPR68,CD44,CLEC2D,TRIB1,CDK6	7	85	CYLD,INHBA,IRF1,GPR68,CLEC2D,TRIB1,CDK6	1
GO: Biological Process	GO:1903708	positive regulation of hemopoiesis		1.427e-13	7.214e-10	4.244e-11	3.864e-10	20	121	IL34,CYLD,IL15,RIPK2,IRF1,CD83,STAT5A,PRDM1,BTN2A2,CCL5,NOTCH2,SHB,NFKBIZ,TGFBR2,LIF,CSF1,GPR68,TRIB1,IL6,IL7R	12	121	CYLD,SHB,IRF1,NFKBIZ,CD83,STAT5A,LIF,BTN2A2,CSF1,GPR68,CCL5,TRIB1	1
GO: Biological Process	GO:1903753	negative regulation of p38MAPK cascade		0.005295	1	0.03091	0.2814	2	6	CYLD,DLG1	2	6	CYLD,DLG1	0
GO: Biological Process	GO:1903793	positive regulation of anion transport		0.0004264	1	0.004294	0.0391	19	414	RAB8B,DBI,BID,NFE2L2,NFKBIA,CCL2,C1QTNF1,PLK3,PTGES,NR4A3,PPARD,LIF,FRMD4A,EGFR,GPR68,IL1B,FYN,IL6,SMAD3	16	414	PTGES,NR4A3,PPARD,TTN,BID,LIF,FRMD4A,EGFR,GPR68,NFKBIA,CCL2,C1QTNF1,IL1B,FYN,PLK3,SMAD3	1
GO: Biological Process	GO:1903829	positive regulation of protein localization		0.007189	1	0.03898	0.355	12	275	CYLD,BID,SQSTM1,CCL2,DLG1,PML,RHOG,LIF,EGFR,FYN,IL6,SMAD3	13	275	CYLD,NUP62,DTX3L,BID,RHOG,LIF,EGFR,SQSTM1,CCL2,DLG1,FYN,SMAD3,PML	1
GO: Biological Process	GO:1903900	regulation of viral life cycle		0.002255	1	0.01591	0.1448	8	120	TRIM25,SHFL,SRPK1,TNIP1,PTX3,CCL5,PML,CXCL8	7	120	TRIM25,SRPK1,TNIP1,PTX3,CCL5,CXCL8,PML	1
GO: Biological Process	GO:1904019	epithelial cell apoptotic process		7.306e-06	0.03693	0.000146	0.001329	11	108	MAP3K5,BID,STK4,CFLAR,NFE2L2,CCL2,TNIP2,ICAM1,TGFBR2,TNFAIP3,IL6	7	108	TNIP2,ICAM1,MAP3K5,BID,CFLAR,CCL2,TNFAIP3	1
GO: Biological Process	GO:1904036	negative regulation of epithelial cell apoptotic process		0.001362	1	0.01116	0.1016	5	43	CFLAR,NFE2L2,TNIP2,ICAM1,TNFAIP3	4	43	TNIP2,ICAM1,CFLAR,TNFAIP3	1
GO: Biological Process	GO:1904407	positive regulation of nitric oxide metabolic process		0.0008675	1	0.007789	0.07092	5	39	PTX3,ICAM1,IL1B,IL6,SMAD3	4	39	ICAM1,PTX3,IL1B,SMAD3	1
GO: Biological Process	GO:1904783	positive regulation of NMDA glutamate receptor activity		0.005295	1	0.03091	0.2814	2	6	CCL2,IFNGR2	2	6	IFNGR2,CCL2	1
GO: Biological Process	GO:1904892	regulation of receptor signaling pathway via STAT		6.399e-05	0.3235	0.0009349	0.008513	8	71	IRF1,GADD45A,PTPN2,CCL5,CXCL5,LIF,IL6,IL7R	5	71	IRF1,GADD45A,LIF,CCL5,CXCL5	1
GO: Biological Process	GO:1905475	regulation of protein localization to membrane		0.007697	1	0.04079	0.3714	9	178	GBP1,BID,SQSTM1,CCL2,DLG1,PID1,RHOG,EGFR,FYN	8	178	GBP1,BID,RHOG,EGFR,SQSTM1,CCL2,DLG1,FYN	1
GO: Biological Process	GO:1905477	positive regulation of protein localization to membrane		0.005154	1	0.03079	0.2804	7	109	BID,SQSTM1,CCL2,DLG1,RHOG,EGFR,FYN	7	109	BID,RHOG,EGFR,SQSTM1,CCL2,DLG1,FYN	1
GO: Biological Process	GO:1905517	macrophage migration		0.001223	1	0.01025	0.09335	5	42	IL34,CCL2,CCL5,CSF1,IL1B	4	42	CSF1,CCL2,CCL5,IL1B	1
GO: Biological Process	GO:1905521	regulation of macrophage migration		0.001929	1	0.0144	0.1311	4	28	IL34,CCL2,CCL5,CSF1	3	28	CSF1,CCL2,CCL5	1
GO: Biological Process	GO:1905523	positive regulation of macrophage migration		0.0002648	1	0.002995	0.02727	4	17	IL34,CCL2,CCL5,CSF1	3	17	CSF1,CCL2,CCL5	1
GO: Biological Process	GO:1905952	regulation of lipid localization		0.0003396	1	0.003631	0.03306	10	138	DBI,PTPN2,NFKB1,NFKBIA,EHD1,C1QTNF1,PTGES,PPARD,IL1B,IL6	7	138	PTGES,PPARD,NFKB1,NFKBIA,EHD1,C1QTNF1,IL1B	1
GO: Biological Process	GO:1905953	negative regulation of lipid localization		0.000211	1	0.002464	0.02243	6	45	PTPN2,NFKB1,NFKBIA,PPARD,IL1B,IL6	4	45	PPARD,NFKB1,NFKBIA,IL1B	1
GO: Biological Process	GO:1905954	positive regulation of lipid localization		0.0002115	1	0.002464	0.02243	8	84	DBI,NFKB1,NFKBIA,EHD1,C1QTNF1,PTGES,IL1B,IL6	6	84	PTGES,NFKB1,NFKBIA,EHD1,C1QTNF1,IL1B	1
GO: Biological Process	GO:1990266	neutrophil migration		6.669e-07	0.003371	1.742e-05	0.0001586	11	85	PIK3CD,CCL2,CCL5,CCL7,CXCL5,CXCL1,CXCL2,CXCL3,RHOG,IL1B,CXCL8	11	85	CXCL1,CXCL2,CXCL3,RHOG,PIK3CD,CCL2,CCL5,CCL7,IL1B,CXCL5,CXCL8	1
GO: Biological Process	GO:1990823	response to leukemia inhibitory factor		0.003576	1	0.02288	0.2084	7	102	SPRY2,MSC,TRIM25,NRP2,GFPT2,PML,ICAM1	7	102	SPRY2,MSC,TRIM25,ICAM1,NRP2,GFPT2,PML	1
GO: Biological Process	GO:1990830	cellular response to leukemia inhibitory factor		0.003385	1	0.02222	0.2023	7	101	SPRY2,MSC,TRIM25,NRP2,GFPT2,PML,ICAM1	7	101	SPRY2,MSC,TRIM25,ICAM1,NRP2,GFPT2,PML	1
GO: Biological Process	GO:1990868	response to chemokine		5.194e-08	0.0002625	1.823e-06	1.66e-05	9	40	CCL2,CCL5,CCL7,CXCL5,CXCL1,CXCL2,CXCL3,ROBO1,CXCL8	8	40	CXCL1,CXCL2,CXCL3,CCL2,CCL5,CCL7,CXCL5,CXCL8	1
GO: Biological Process	GO:1990869	cellular response to chemokine		5.194e-08	0.0002625	1.823e-06	1.66e-05	9	40	CCL2,CCL5,CCL7,CXCL5,CXCL1,CXCL2,CXCL3,ROBO1,CXCL8	8	40	CXCL1,CXCL2,CXCL3,CCL2,CCL5,CCL7,CXCL5,CXCL8	1
GO: Biological Process	GO:2000026	regulation of multicellular organismal development		1.689e-12	8.536e-09	3.161e-10	2.879e-09	58	1127	IL34,CYLD,SPRY2,IL15,PLK2,EREG,INHBA,TCIM,RIPK2,IRF1,CD83,TRIP10,GADD45A,CEMIP2,B4GALT5,STAT5A,PRDM1,PTPN2,BTN2A2,BASP1,NFE2L2,PIK3CD,NFKBIA,FGF2,CCL2,DLG1,CCL5,MAFF,NOTCH2,AMIGO2,PML,TBX3,FLT1,TFPI2,DUSP6,SHB,NFKBIZ,NR4A3,PPARD,S1PR3,TGFBR2,LIF,CSF1,EGFR,GPR68,CD44,CLEC2D,ROBO1,TNFAIP3,EMP2,IL1B,ATP2B1,TRIB1,IL6,IL7R,CXCL8,SMAD3,CDK6	36	1127	CYLD,SPRY2,PLK2,INHBA,TFPI2,SHB,IRF1,NFKBIZ,NR4A3,RELA,PPARD,CD83,TRIP10,GADD45A,B4GALT5,STAT5A,LIF,BTN2A2,CSF1,EGFR,BASP1,PIK3CD,GPR68,NFKBIA,CLEC2D,CCL2,DLG1,CCL5,TNFAIP3,IL1B,ATP2B1,TRIB1,CXCL8,SMAD3,PML,CDK6	1
GO: Biological Process	GO:2000045	regulation of G1/S transition of mitotic cell cycle		0.0007666	1	0.007059	0.06427	10	153	PLK2,GADD45A,BID,BTN2A2,CCL2,DLG1,PLK3,PML,EGFR,CDK6	10	153	PLK2,GADD45A,BID,BTN2A2,EGFR,CCL2,DLG1,PLK3,PML,CDK6	1
GO: Biological Process	GO:2000106	regulation of leukocyte apoptotic process		0.0004259	1	0.004294	0.0391	7	71	BCL2A1,STAT5A,PIK3CD,CCL5,NR4A3,CD44,IL7R	5	71	NR4A3,BCL2A1,STAT5A,PIK3CD,CCL5	1
GO: Biological Process	GO:2000116	regulation of cysteine-type endopeptidase activity		3.458e-06	0.01748	7.439e-05	0.0006773	16	212	RIPK2,BCL2A1,TNFRSF10B,MAP3K5,BID,CFLAR,TNFAIP8,PML,SLC11A2,BIRC2,BIRC3,CD44,ROBO1,FYN,IL6,SMAD3	12	212	TRAF2,SLC11A2,BIRC2,BIRC3,BCL2A1,MAP3K5,BID,CFLAR,TNFAIP8,FYN,SMAD3,PML	1
GO: Biological Process	GO:2000134	negative regulation of G1/S transition of mitotic cell cycle		0.001018	1	0.008875	0.08081	8	106	PLK2,GADD45A,BTN2A2,CCL2,DLG1,PLK3,PML,CDK6	8	106	PLK2,GADD45A,BTN2A2,CCL2,DLG1,PLK3,PML,CDK6	0
GO: Biological Process	GO:2000145	regulation of cell motility		2.834e-09	1.433e-05	1.45e-07	1.32e-06	42	808	IL34,SPRY2,PLK2,EREG,ABR,DDX58,MCC,BDKRB1,GADD45A,STAT5A,NRP2,NEDD9,STK4,NFE2L2,PIK3CD,NAV3,FGF2,CCL2,CCL5,CCL7,SDC4,FLT1,HBEGF,ICAM1,NR4A3,LAMC2,PPARD,RHOG,TGFBR2,MT2A,CSF1,EGFR,ROBO1,EMP2,IL1B,RAP2C,TRIB1,IL6,CXCL8,SMAD3,CDK6,PHACTR1	29	808	SPRY2,PLK2,DDX58,HBEGF,ICAM1,NR4A3,LAMC2,PPARD,BDKRB1,GADD45A,CLDN1,STAT5A,NRP2,RHOG,MT2A,CSF1,EGFR,PIK3CD,NAV3,CCL2,CCL5,CCL7,IL1B,TRIB1,SDC4,CXCL8,SMAD3,CDK6,PHACTR1	1
GO: Biological Process	GO:2000147	positive regulation of cell motility		4.152e-07	0.002099	1.166e-05	0.0001062	27	472	IL34,SPRY2,PLK2,BDKRB1,STAT5A,NRP2,NEDD9,STK4,NFE2L2,PIK3CD,FGF2,CCL2,CCL5,CCL7,FLT1,HBEGF,ICAM1,NR4A3,LAMC2,TGFBR2,MT2A,CSF1,EGFR,IL1B,IL6,CXCL8,SMAD3	20	472	SPRY2,PLK2,HBEGF,ICAM1,NR4A3,LAMC2,BDKRB1,CLDN1,STAT5A,NRP2,MT2A,CSF1,EGFR,PIK3CD,CCL2,CCL5,CCL7,IL1B,CXCL8,SMAD3	1
GO: Biological Process	GO:2000181	negative regulation of blood vessel morphogenesis		0.001873	1	0.01409	0.1283	7	91	SPRY2,PLK2,GADD45A,CCL2,PML,FLT1,LIF	6	91	SPRY2,PLK2,GADD45A,LIF,CCL2,PML	1
GO: Biological Process	GO:2000273	positive regulation of signaling receptor activity		0.0003929	1	0.004061	0.03698	5	33	EREG,CCL2,HBEGF,TGFA,IFNGR2	4	33	HBEGF,TGFA,IFNGR2,CCL2	1
GO: Biological Process	GO:2000310	regulation of NMDA receptor activity		0.005484	1	0.03176	0.2892	3	19	CCL2,DLG1,IFNGR2	3	19	IFNGR2,CCL2,DLG1	1
GO: Biological Process	GO:2000351	regulation of endothelial cell apoptotic process		0.001676	1	0.01307	0.119	5	45	NFE2L2,CCL2,TNIP2,ICAM1,TNFAIP3	4	45	TNIP2,ICAM1,CCL2,TNFAIP3	1
GO: Biological Process	GO:2000352	negative regulation of endothelial cell apoptotic process		0.001247	1	0.01038	0.09455	4	25	NFE2L2,TNIP2,ICAM1,TNFAIP3	3	25	TNIP2,ICAM1,TNFAIP3	1
GO: Biological Process	GO:2000377	regulation of reactive oxygen species metabolic process		6.926e-08	0.0003501	2.319e-06	2.111e-05	17	180	GCH1,GADD45A,CFLAR,IER3,NFE2L2,PTX3,PID1,ICAM1,BIRC2,BIRC3,CXCL2,TGFBR2,EGFR,IL1B,FYN,IL6,SMAD3	12	180	ICAM1,BIRC2,BIRC3,CXCL2,GADD45A,CFLAR,EGFR,IER3,PTX3,IL1B,FYN,SMAD3	1
GO: Biological Process	GO:2000379	positive regulation of reactive oxygen species metabolic process		1.664e-06	0.008412	4.055e-05	0.0003692	11	93	GADD45A,NFE2L2,PTX3,PID1,ICAM1,CXCL2,TGFBR2,EGFR,IL1B,IL6,SMAD3	7	93	ICAM1,CXCL2,GADD45A,EGFR,PTX3,IL1B,SMAD3	1
GO: Biological Process	GO:2000501	regulation of natural killer cell chemotaxis		6.914e-05	0.3495	0.0009957	0.009066	3	5	CCL2,CCL5,CCL7	3	5	CCL2,CCL5,CCL7	0
GO: Biological Process	GO:2000503	positive regulation of natural killer cell chemotaxis		0.002173	1	0.01554	0.1415	2	4	CCL5,CCL7	2	4	CCL5,CCL7	0
GO: Biological Process	GO:2000514	regulation of CD4-positive, alpha-beta T cell activation		2.816e-06	0.01424	6.19e-05	0.0005636	8	47	RIPK2,IRF1,CD83,SHB,NFKBIZ,TGFBR2,CD44,IL6	4	47	SHB,IRF1,NFKBIZ,CD83	1
GO: Biological Process	GO:2000516	positive regulation of CD4-positive, alpha-beta T cell activation		5.848e-07	0.002956	1.581e-05	0.0001439	7	27	RIPK2,IRF1,CD83,SHB,NFKBIZ,TGFBR2,IL6	4	27	SHB,IRF1,NFKBIZ,CD83	1
GO: Biological Process	GO:2000659	regulation of interleukin-1-mediated signaling pathway		0.0003708	1	0.003938	0.03586	3	8	OTUD4,IL1B,IL6	2	8	OTUD4,IL1B	1
GO: Biological Process	GO:2000660	negative regulation of interleukin-1-mediated signaling pathway		0.0001363	0.689	0.001727	0.01572	3	6	OTUD4,IL1B,IL6	2	6	OTUD4,IL1B	1
GO: Biological Process	GO:2001056	positive regulation of cysteine-type endopeptidase activity		0.0002227	1	0.002589	0.02357	10	131	RIPK2,TNFRSF10B,MAP3K5,BID,CFLAR,PML,SLC11A2,ROBO1,FYN,SMAD3	8	131	TRAF2,SLC11A2,MAP3K5,BID,CFLAR,FYN,SMAD3,PML	1
GO: Biological Process	GO:2001233	regulation of apoptotic signaling pathway		0.0004095	1	0.004182	0.03808	17	347	CYLD,TRAF1,INHBA,TNFRSF10B,BID,STK4,CFLAR,PTPN2,IER3,NFE2L2,PML,ICAM1,PPIF,CD44,TNFAIP3,IL1B,FYN	14	347	CYLD,TRAF1,TRAF2,INHBA,ICAM1,DAXX,RELA,BID,CFLAR,IER3,TNFAIP3,IL1B,FYN,PML	1
GO: Biological Process	GO:2001234	negative regulation of apoptotic signaling pathway		0.003912	1	0.02469	0.2248	11	222	TNFRSF10B,BID,CFLAR,IER3,NFE2L2,ICAM1,PPIF,CD44,TNFAIP3,IL1B,FYN	9	222	TRAF2,ICAM1,RELA,BID,CFLAR,IER3,TNFAIP3,IL1B,FYN	1
GO: Biological Process	GO:2001236	regulation of extrinsic apoptotic signaling pathway		1.925e-05	0.09733	0.0003333	0.003035	12	142	CYLD,TRAF1,INHBA,TNFRSF10B,BID,STK4,CFLAR,PML,ICAM1,TNFAIP3,IL1B,FYN	12	142	CYLD,TRAF1,TRAF2,INHBA,ICAM1,RELA,BID,CFLAR,TNFAIP3,IL1B,FYN,PML	1
GO: Biological Process	GO:2001237	negative regulation of extrinsic apoptotic signaling pathway		0.009186	1	0.047	0.4279	6	93	TNFRSF10B,CFLAR,ICAM1,TNFAIP3,IL1B,FYN	7	93	TRAF2,ICAM1,RELA,CFLAR,TNFAIP3,IL1B,FYN	1
GO: Biological Process	GO:2001238	positive regulation of extrinsic apoptotic signaling pathway		0.002458	1	0.01716	0.1562	5	49	CYLD,INHBA,BID,STK4,PML	5	49	CYLD,TRAF2,INHBA,BID,PML	1

## Sheet: up_Cellular Component
Category	ID	Name	Source	p-value	q-value Bonferroni	q-value FDR B&H	q-value FDR B&Y	Hit Count in Query List	Hit Count in Genome_WT	Hit in Query List_WT	Hit Count in Query List_PMM2CDG	Hit Count in Genome_PMM2CDG	Hit in Query List_PMM2CDG	Hit Count Difference ( 0 = Equal, 1 = Different)
GO: Cellular Component	GO:0005887	integral component of plasma membrane		5.056e-08	2.295e-05	1.148e-05	7.685e-05	37	737	TRAF3,EREG,CD83,BDKRB1,CEMIP2,NRP2,ITPR3,CD82,DLG1,C1QTNF1,HS3ST3B1,SDC4,NOTCH2,AMIGO2,LRRC8C,FLT1,HTR1F,SLC11A2,HBEGF,ICAM1,BIRC2,S1PR3,SLC2A1,IFNAR1,IFNAR2,TGFA,IFNGR2,TGFBR2,EGFR,GPR68,CD44,CLEC2D,CD70,ROBO1,SLC39A14,ATP2B1,IL6	27	737	TRAF2,TRAF3,SLC11A2,HBEGF,ICAM1,BIRC2,CD83,BDKRB1,SLC2A1,CLDN1,NRP2,IFNAR1,ITPR3,IFNAR2,TGFA,IFNGR2,CD82,EGFR,GPR68,CLEC2D,CD70,DLG1,C1QTNF1,SLC39A14,ATP2B1,TAPBP,SDC4	1
GO: Cellular Component	GO:0009898	cytoplasmic side of plasma membrane		0.001868	0.8481	0.04241	0.284	8	118	CYLD,TRAF1,TRAF3,DLG1,GRAMD1A,BIRC2,FYN,ATP2B1	8	118	CYLD,TRAF1,TRAF2,TRAF3,BIRC2,DLG1,FYN,ATP2B1	1
GO: Cellular Component	GO:0020003	symbiont-containing vacuole		0.0001311	0.05951	0.005951	0.03985	3	6	GBP1,GBP2,GBP4	3	6	GBP1,GBP2,GBP4	0
GO: Cellular Component	GO:0020005	symbiont-containing vacuole membrane		6.647e-05	0.03018	0.005951	0.03985	3	5	GBP1,GBP2,GBP4	3	5	GBP1,GBP2,GBP4	0
GO: Cellular Component	GO:0030430	host cell cytoplasm		0.0001311	0.05951	0.005951	0.03985	3	6	GBP1,GBP2,GBP4	3	6	GBP1,GBP2,GBP4	0
GO: Cellular Component	GO:0031094	platelet dense tubular network		0.0003567	0.162	0.01067	0.07143	3	8	ITPR2,ITPR3,EHD1	3	8	ITPR2,ITPR3,EHD1	0
GO: Cellular Component	GO:0031095	platelet dense tubular network membrane		0.0001311	0.05951	0.005951	0.03985	3	6	ITPR2,ITPR3,EHD1	3	6	ITPR2,ITPR3,EHD1	0
GO: Cellular Component	GO:0031226	intrinsic component of plasma membrane		3.152e-08	1.431e-05	1.148e-05	7.685e-05	39	789	TRAF3,EREG,MARCKSL1,CD83,BDKRB1,CEMIP2,NRP2,ITPR3,CD82,DLG1,C1QTNF1,HS3ST3B1,SDC4,NOTCH2,AMIGO2,LRRC8C,FLT1,HTR1F,SLC11A2,HBEGF,ICAM1,BIRC2,S1PR3,SLC2A1,IFNAR1,IFNAR2,TGFA,IFNGR2,TGFBR2,EGFR,GPR68,CD44,CLEC2D,LYPD3,CD70,ROBO1,SLC39A14,ATP2B1,IL6	27	789	TRAF2,TRAF3,SLC11A2,HBEGF,ICAM1,BIRC2,CD83,BDKRB1,SLC2A1,CLDN1,NRP2,IFNAR1,ITPR3,IFNAR2,TGFA,IFNGR2,CD82,EGFR,GPR68,CLEC2D,CD70,DLG1,C1QTNF1,SLC39A14,ATP2B1,TAPBP,SDC4	1
GO: Cellular Component	GO:0033256	I-kappaB/NF-kappaB complex		1.312e-07	5.955e-05	1.985e-05	0.0001329	4	4	NFKB1,NFKB2,NFKBIA,NFKBIB	4	4	NFKB1,NFKB2,NFKBIA,NFKBIB	0
GO: Cellular Component	GO:0033643	host cell part		0.0003567	0.162	0.01067	0.07143	3	8	GBP1,GBP2,GBP4	3	8	GBP1,GBP2,GBP4	0
GO: Cellular Component	GO:0033646	host intracellular part		0.0002261	0.1027	0.008556	0.05729	3	7	GBP1,GBP2,GBP4	3	7	GBP1,GBP2,GBP4	0
GO: Cellular Component	GO:0033655	host cell cytoplasm part		0.0001311	0.05951	0.005951	0.03985	3	6	GBP1,GBP2,GBP4	3	6	GBP1,GBP2,GBP4	0
GO: Cellular Component	GO:0043235	receptor complex		6.694e-05	0.03039	0.005951	0.03985	14	216	TRAF1,TRAF3,NRP2,ITPR2,ITPR3,DLG1,NOTCH2,FLT1,BIRC2,TGFBR2,EGFR,CD44,IL6,SMAD3	10	216	TRAF1,TRAF2,TRAF3,BIRC2,NRP2,ITPR2,ITPR3,EGFR,DLG1,SMAD3	1
GO: Cellular Component	GO:0043656	host intracellular region		0.0002261	0.1027	0.008556	0.05729	3	7	GBP1,GBP2,GBP4	3	7	GBP1,GBP2,GBP4	0
GO: Cellular Component	GO:0065010	extracellular membrane-bounded organelle		0.0001311	0.05951	0.005951	0.03985	3	6	GBP1,GBP2,GBP4	3	6	GBP1,GBP2,GBP4	0
GO: Cellular Component	GO:0097478	leaflet of membrane bilayer		0.0003759	0.1707	0.01067	0.07143	17	349	CYLD,TRAF1,TRAF3,CD83,MAP3K5,BTN2A2,DLG1,GRAMD1A,ICAM1,BIRC2,TGFBR2,CD44,CLEC2D,FYN,ATP2B1,IL6,IL7R	14	349	CYLD,TRAF1,TRAF2,TRAF3,ICAM1,BIRC2,CD83,MAP3K5,BTN2A2,CLEC2D,DLG1,FYN,ATP2B1,TAPBP	1
GO: Cellular Component	GO:0098552	side of membrane		0.0003759	0.1707	0.01067	0.07143	17	349	CYLD,TRAF1,TRAF3,CD83,MAP3K5,BTN2A2,DLG1,GRAMD1A,ICAM1,BIRC2,TGFBR2,CD44,CLEC2D,FYN,ATP2B1,IL6,IL7R	14	349	CYLD,TRAF1,TRAF2,TRAF3,ICAM1,BIRC2,CD83,MAP3K5,BTN2A2,CLEC2D,DLG1,FYN,ATP2B1,TAPBP	1
GO: Cellular Component	GO:1990604	IRE1-TRAF2-ASK1 complex		0.001072	0.4867	0.02704	0.1811	2	3	ERN1,MAP3K5	3	3	TRAF2,ERN1,MAP3K5	1

## Sheet: down_Molecular Function
Category	ID	Name	Source	p-value	q-value Bonferroni	q-value FDR B&H	q-value FDR B&Y	Hit Count in Query List	Hit Count in Genome_WT	Hit in Query List_WT	Hit Count in Query List_PMM2CDG	Hit Count in Genome_PMM2CDG	Hit in Query List_PMM2CDG
GO: Molecular Function	GO:0000976	transcription cis-regulatory region binding		0.0005885	0.1642	0.02433	0.1511	15	1147	SOX9,HOXA10,TCF7L2,HOXC6,IRX5,HOXC9,ERF,SAMD11,ATOH8,ZBTB4,ARID5B,GATA2,NR2F2,FOXD1,SMAD9	12	1147	SOX9,HOXA10,SOX12,HOXC6,IRX5,RUNX1T1,ZFHX4,SAMD11,FOS,NR2F2,SMAD9,ARID5B
GO: Molecular Function	GO:0000977	RNA polymerase II transcription regulatory region sequence-specific DNA binding		0.000708	0.1975	0.02469	0.1533	14	1041	SOX9,HOXA10,TCF7L2,HOXC6,IRX5,HOXC9,ERF,SAMD11,ATOH8,ZBTB4,GATA2,NR2F2,FOXD1,SMAD9	10	1041	SOX9,HOXA10,SOX12,HOXC6,IRX5,ZFHX4,SAMD11,FOS,NR2F2,SMAD9
GO: Molecular Function	GO:0000978	RNA polymerase II cis-regulatory region sequence-specific DNA binding		0.0003446	0.09614	0.02302	0.143	13	852	SOX9,HOXA10,TCF7L2,HOXC6,IRX5,HOXC9,SAMD11,ATOH8,ZBTB4,GATA2,NR2F2,FOXD1,SMAD9	10	852	SOX9,HOXA10,SOX12,HOXC6,IRX5,ZFHX4,SAMD11,FOS,NR2F2,SMAD9
GO: Molecular Function	GO:0000981	DNA-binding transcription factor activity, RNA polymerase II-specific		0.0002143	0.0598	0.02302	0.143	14	926	SOX9,HOXA10,TCF7L2,HOXC6,IRX5,HOXC9,ERF,SAMD11,ATOH8,ZBTB4,GATA2,NR2F2,FOXD1,SMAD9	10	926	SOX9,HOXA10,SOX12,HOXC6,IRX5,ZFHX4,SAMD11,FOS,NR2F2,SMAD9
GO: Molecular Function	GO:0000987	cis-regulatory region sequence-specific DNA binding		0.0004125	0.1151	0.02302	0.143	13	868	SOX9,HOXA10,TCF7L2,HOXC6,IRX5,HOXC9,SAMD11,ATOH8,ZBTB4,GATA2,NR2F2,FOXD1,SMAD9	10	868	SOX9,HOXA10,SOX12,HOXC6,IRX5,ZFHX4,SAMD11,FOS,NR2F2,SMAD9
GO: Molecular Function	GO:0001067	transcription regulatory region nucleic acid binding		0.0006105	0.1703	0.02433	0.1511	15	1151	SOX9,HOXA10,TCF7L2,HOXC6,IRX5,HOXC9,ERF,SAMD11,ATOH8,ZBTB4,ARID5B,GATA2,NR2F2,FOXD1,SMAD9	12	1151	SOX9,HOXA10,SOX12,HOXC6,IRX5,RUNX1T1,ZFHX4,SAMD11,FOS,NR2F2,SMAD9,ARID5B
GO: Molecular Function	GO:0003690	double-stranded DNA binding		0.001656	0.4621	0.03851	0.2392	15	1268	SOX9,HOXA10,TCF7L2,HOXC6,IRX5,HOXC9,ERF,SAMD11,ATOH8,ZBTB4,ARID5B,GATA2,NR2F2,FOXD1,SMAD9	12	1268	SOX9,HOXA10,SOX12,HOXC6,IRX5,RUNX1T1,ZFHX4,SAMD11,FOS,NR2F2,SMAD9,ARID5B
GO: Molecular Function	GO:0003700	DNA-binding transcription factor activity		0.0004055	0.1131	0.02302	0.143	14	985	SOX9,HOXA10,TCF7L2,HOXC6,IRX5,HOXC9,ERF,SAMD11,ATOH8,ZBTB4,GATA2,NR2F2,FOXD1,SMAD9	11	985	SOX9,HOXA10,SOX12,HOXC6,IRX5,RUNX1T1,ZFHX4,SAMD11,FOS,NR2F2,SMAD9
GO: Molecular Function	GO:0043565	sequence-specific DNA binding		0.001592	0.4441	0.03851	0.2392	15	1263	SOX9,HOXA10,TCF7L2,HOXC6,IRX5,HOXC9,ERF,SAMD11,ATOH8,ZBTB4,ARID5B,GATA2,NR2F2,FOXD1,SMAD9	13	1263	CXXC5,SOX9,HOXA10,SOX12,HOXC6,IRX5,RUNX1T1,ZFHX4,SAMD11,FOS,NR2F2,SMAD9,ARID5B
GO: Molecular Function	GO:1990837	sequence-specific double-stranded DNA binding		0.0008655	0.2415	0.02683	0.1666	15	1190	SOX9,HOXA10,TCF7L2,HOXC6,IRX5,HOXC9,ERF,SAMD11,ATOH8,ZBTB4,ARID5B,GATA2,NR2F2,FOXD1,SMAD9	12	1190	SOX9,HOXA10,SOX12,HOXC6,IRX5,RUNX1T1,ZFHX4,SAMD11,FOS,NR2F2,SMAD9,ARID5B

## Sheet: down_Biological Process
Category	ID	Name	Source	p-value	q-value Bonferroni	q-value FDR B&H	q-value FDR B&Y	Hit Count in Query List	Hit Count in Genome_WT	Hit in Query List_Control	Hit Count in Query List_PMM2CDG	Hit Count in Genome_PMM2CDG	Hit in Query List_PMM2CDG
GO: Biological Process	GO:0060322	head development		3.736e-07	0.000625	0.000625	0.005	13	931	EPHB3,ID1,SOX9,SLC38A2,SSTR1,INHBB,S1PR1,PCDH18,RGS4,NR2F2,BDNF,SMAD9,ARID5B	13	931	EPHB3,ID1,SOX9,SLC38A2,SSTR1,INHBB,S1PR1,PCDH18,RGS4,NR2F2,BDNF,SMAD9,ARID5B
GO: Biological Process	GO:0051254	positive regulation of RNA metabolic process		0.000814	1	0.03867	0.3094	11	1406	SOX9,HOXA10,SLC38A2,LBH,SOX12,SAMD11,S1PR1,FOS,NR2F2,SMAD9,ARID5B	11	1406	SOX9,HOXA10,SLC38A2,LBH,SOX12,SAMD11,S1PR1,FOS,NR2F2,SMAD9,ARID5B
GO: Biological Process	GO:0048598	embryonic morphogenesis		0.001636	1	0.04808	0.3847	8	853	CXXC5,SOX9,HOXA10,LBH,IRX5,S1PR1,PCDH18,WNT9A	8	853	CXXC5,SOX9,HOXA10,LBH,IRX5,S1PR1,PCDH18,WNT9A
GO: Biological Process	GO:0048568	embryonic organ development		0.002216	1	0.04808	0.3847	7	693	EPHB3,CXXC5,SOX9,LBH,IRX5,NR2F2,WNT9A	7	693	EPHB3,CXXC5,SOX9,LBH,IRX5,NR2F2,WNT9A
