# Supplementary material for: Immunopathology in PMM2-CDG: Defective glycosylation impact in the TNFα -TNFR1 signalling pathway
Source: Front Immunol. 2025 Sep 18;16:1655354. doi: 10.3389/fimmu.2025.1655354 (PMC12488661; doi:10.3389/fimmu.2025.1655354)
Supplement: Supplementary Table 5 — Enriched WT-exclusive GO terms [file Table5.xlsx]

## Sheet: up_Molecular Function
Category	ID	Name	Source	p-value	q-value Bonferroni	q-value FDR B&H	q-value FDR B&Y	Hit Count in Query List	Hit Count in Genome	Hit in Query List
GO: Molecular Function	GO:0038023	signaling receptor activity		2.493e-06	0.001735	0.0001335	0.0009508	25	459	MCC,TNFRSF10B,BDKRB1,NRP2,PTPRE,CCL5,SDC4,NOTCH2,FLT1,HTR1F,ICAM1,NR4A3,PPARD,S1PR3,IFNAR1,IFNAR2,IFNGR2,TGFBR2,EGFR,GPR68,CD44,CLEC2D,ROBO1,IL1B,IL7R
GO: Molecular Function	GO:0060089	molecular transducer activity		2.493e-06	0.001735	0.0001335	0.0009508	25	459	MCC,TNFRSF10B,BDKRB1,NRP2,PTPRE,CCL5,SDC4,NOTCH2,FLT1,HTR1F,ICAM1,NR4A3,PPARD,S1PR3,IFNAR1,IFNAR2,IFNGR2,TGFBR2,EGFR,GPR68,CD44,CLEC2D,ROBO1,IL1B,IL7R
GO: Molecular Function	GO:0004888	transmembrane signaling receptor activity		3.801e-05	0.02646	0.001653	0.01178	18	316	BDKRB1,NRP2,PTPRE,FLT1,HTR1F,ICAM1,PPARD,S1PR3,IFNAR1,IFNAR2,IFNGR2,TGFBR2,EGFR,GPR68,CD44,CLEC2D,ROBO1,IL7R
GO: Molecular Function	GO:0005157	macrophage colony-stimulating factor receptor binding		0.0003742	0.2604	0.009301	0.06625	2	2	IL34,CSF1
GO: Molecular Function	GO:0005154	epidermal growth factor receptor binding		0.001218	0.8479	0.01843	0.1313	4	25	EREG,HBEGF,TGFA,CD44
GO: Molecular Function	GO:0005178	integrin binding		0.001566	1	0.0218	0.1553	8	114	PTPN2,FGF2,ICAM1,ESM1,S1PR3,EGFR,EMP2,IL1B
GO: Molecular Function	GO:0005021	vascular endothelial growth factor-activated receptor activity		0.002146	1	0.02667	0.19	2	4	NRP2,FLT1
GO: Molecular Function	GO:1901681	sulfur compound binding		0.003947	1	0.04162	0.2965	10	192	DBI,BMT2,NRP2,FGF2,CCL2,CCL5,CCL7,HBEGF,PTGES,LAMC2

## Sheet: up_Biological Process
Category	ID	Name	Source	p-value	q-value Bonferroni	q-value FDR B&H	q-value FDR B&Y	Hit Count in Query List	Hit Count in Genome	Hit in Query List
GO: Biological Process	GO:0050731	positive regulation of peptidyl-tyrosine phosphorylation		2.386e-06	0.01206	5.483e-05	0.0004992	13	137	IL34,IL15,EREG,RIPK2,NEDD9,CCL5,HBEGF,ICAM1,TGFA,LIF,CD44,FYN,IL6
GO: Biological Process	GO:0030203	glycosaminoglycan metabolic process		2.592e-06	0.0131	5.85e-05	0.0005326	12	117	IL15,CEMIP2,B4GALT5,NFKB1,FGF2,CHST2,HS3ST3B1,SDC4,UXS1,CD44,LUM,IL1B
GO: Biological Process	GO:0006022	aminoglycan metabolic process		4.394e-06	0.02221	9.254e-05	0.0008426	12	123	IL15,CEMIP2,B4GALT5,NFKB1,FGF2,CHST2,HS3ST3B1,SDC4,UXS1,CD44,LUM,IL1B
GO: Biological Process	GO:0046631	alpha-beta T cell activation		5.054e-06	0.02555	0.0001051	0.0009573	11	104	IL15,RIPK2,IRF1,CD83,PRDM1,SHB,NFKBIZ,RELB,TGFBR2,CD44,IL6
GO: Biological Process	GO:0046634	regulation of alpha-beta T cell activation		5.164e-06	0.0261	0.0001065	0.0009701	9	67	RIPK2,IRF1,CD83,PRDM1,SHB,NFKBIZ,TGFBR2,CD44,IL6
GO: Biological Process	GO:1903510	mucopolysaccharide metabolic process		1.072e-05	0.0542	0.0001993	0.001814	10	92	IL15,CEMIP2,B4GALT5,NFKB1,FGF2,CHST2,UXS1,CD44,LUM,IL1B
GO: Biological Process	GO:0061097	regulation of protein tyrosine kinase activity		1.327e-05	0.06707	0.0002404	0.002189	9	75	IL34,EREG,NEDD9,PTPN2,CCL5,HBEGF,TGFA,RAP2C,FYN
GO: Biological Process	GO:0032652	regulation of interleukin-1 production		1.627e-05	0.08225	0.0002894	0.002635	8	59	RIPK2,PANX1,PML,S1PR3,IFNAR1,TNFAIP3,IL6,SMAD3
GO: Biological Process	GO:0070665	positive regulation of leukocyte proliferation		1.719e-05	0.0869	0.0003028	0.002757	10	97	IL34,IL15,RIPK2,STAT5A,CCL5,TGFBR2,CSF1,CD70,IL1B,IL6
GO: Biological Process	GO:0042102	positive regulation of T cell proliferation		2.361e-05	0.1193	0.0004018	0.003658	8	62	IL15,RIPK2,STAT5A,CCL5,TGFBR2,CD70,IL1B,IL6
GO: Biological Process	GO:0030212	hyaluronan metabolic process		2.895e-05	0.1463	0.000478	0.004352	6	32	IL15,CEMIP2,NFKB1,FGF2,CD44,IL1B
GO: Biological Process	GO:0032946	positive regulation of mononuclear cell proliferation		5.807e-05	0.2935	0.0008684	0.007907	9	90	IL15,RIPK2,STAT5A,CCL5,TGFBR2,CSF1,CD70,IL1B,IL6
GO: Biological Process	GO:0030183	B cell differentiation		5.807e-05	0.2935	0.0008684	0.007907	9	90	CYLD,INHBA,STAT5A,PRDM1,PTPN2,NOTCH2,POU2F2,TNFAIP3,IL6
GO: Biological Process	GO:0032823	regulation of natural killer cell differentiation		5.943e-05	0.3004	0.000881	0.008022	4	12	IL15,IRF1,STAT5A,PRDM1
GO: Biological Process	GO:0007260	tyrosine phosphorylation of STAT protein		7.487e-05	0.3785	0.001066	0.009708	7	54	IL15,IRF1,PTPN2,CCL5,LIF,FYN,IL6
GO: Biological Process	GO:0022603	regulation of anatomical structure morphogenesis		7.593e-05	0.3838	0.001078	0.009817	34	880	SPRY2,PLK2,EREG,ABR,MYO10,GBP1,GADD45A,CEMIP2,NEDD9,NFE2L2,PIK3CD,HECW2,FGF2,CCL2,DLG1,CCL5,CCL7,PID1,PML,FLT1,ICAM1,FMNL3,RHOG,TGFBR2,LIF,CSF1,CD44,ROBO1,TNFAIP3,EMP2,IL1B,FYN,IL6,CXCL8
GO: Biological Process	GO:0071902	positive regulation of protein serine/threonine kinase activity		7.622e-05	0.3853	0.001079	0.009828	16	272	IL34,SPRY2,ERN1,TCIM,RIPK2,TAB2,GADD45A,MAP3K5,STK4,FGF2,FLT1,DUSP6,TGFA,EGFR,ROBO1,IL1B
GO: Biological Process	GO:0038084	vascular endothelial growth factor signaling pathway		8.005e-05	0.4047	0.001121	0.01021	6	38	SPRY2,CEMIP2,NRP2,PIK3CD,FLT1,ROBO1
GO: Biological Process	GO:0050920	regulation of chemotaxis		8.458e-05	0.4275	0.001178	0.01072	12	165	IL34,PTPN2,FGF2,CCL2,CCL5,CCL7,CSF1,ROBO1,IL1B,IL6,CXCL8,SMAD3
GO: Biological Process	GO:0014009	glial cell proliferation		0.0001064	0.538	0.001416	0.01289	7	57	IL34,DBI,FLT1,CSF1,EGFR,IL1B,IL6
GO: Biological Process	GO:0043406	positive regulation of MAP kinase activity		0.0001222	0.6175	0.001587	0.01445	13	198	IL34,ERN1,RIPK2,TAB2,GADD45A,MAP3K5,FGF2,FLT1,DUSP6,TGFA,EGFR,ROBO1,IL1B
GO: Biological Process	GO:0001763	morphogenesis of a branching structure		0.0001285	0.6495	0.001653	0.01505	13	199	SPRY2,PRDM1,STK4,FGF2,DLG1,PML,TBX3,FLT1,TGFBR2,CSF1,CD44,IL1B,IL6
GO: Biological Process	GO:0050680	negative regulation of epithelial cell proliferation		0.0001417	0.7164	0.001782	0.01623	10	124	EREG,MTSS1,MCC,KLF9,CCL2,DLG1,FLT1,PPARD,ROBO1,CDK6
GO: Biological Process	GO:0032755	positive regulation of interleukin-6 production		0.0001824	0.9222	0.002217	0.02018	7	62	EREG,DDX58,RIPK2,IFIH1,POU2F2,IL1B,IL6
GO: Biological Process	GO:0002285	lymphocyte activation involved in immune response		0.0001842	0.9313	0.002233	0.02034	10	128	RIPK2,IRF1,NOTCH2,ICAM1,SHB,NFKBIZ,RELB,APLF,TNFAIP3,IL6
GO: Biological Process	GO:0010888	negative regulation of lipid storage		0.0002056	1	0.002457	0.02237	4	16	PTPN2,NFKBIA,PPARD,IL6
GO: Biological Process	GO:0010574	regulation of vascular endothelial growth factor production		0.0002093	1	0.002464	0.02243	5	29	CCL2,FLT1,MT2A,IL1B,IL6
GO: Biological Process	GO:0001781	neutrophil apoptotic process		0.0002351	1	0.002707	0.02465	3	7	PIK3CD,CD44,IL6
GO: Biological Process	GO:0032731	positive regulation of interleukin-1 beta production		0.0002473	1	0.002816	0.02565	5	30	RIPK2,PANX1,IFNAR1,IL6,SMAD3
GO: Biological Process	GO:0050728	negative regulation of inflammatory response		0.0002491	1	0.002823	0.0257	8	86	ABR,PTPN2,IER3,NFKB1,PPARD,CD44,TNFAIP3,SMAD3
GO: Biological Process	GO:0040008	regulation of growth		0.0002701	1	0.003034	0.02763	25	605	INHBA,RRAD,TRIP10,BDKRB1,STAT5A,NEDD9,STK4,WWC2,BASP1,PIK3CD,FGF2,DLG1,NOTCH2,WWC1,PML,HBEGF,DUSP6,PPARD,TGFBR2,SH3PXD2B,MT2A,CSF1,EGFR,CD44,SMAD3
GO: Biological Process	GO:0046633	alpha-beta T cell proliferation		0.0002902	1	0.003215	0.02927	5	31	IL15,RIPK2,IRF1,TGFBR2,CD44
GO: Biological Process	GO:0010573	vascular endothelial growth factor production		0.0002902	1	0.003215	0.02927	5	31	CCL2,FLT1,MT2A,IL1B,IL6
GO: Biological Process	GO:0050864	regulation of B cell activation		0.0002919	1	0.003215	0.02927	8	88	CYLD,INHBA,STAT5A,PRDM1,TNIP2,APLF,TNFAIP3,IL6
GO: Biological Process	GO:0050671	positive regulation of lymphocyte proliferation		0.0002919	1	0.003215	0.02927	8	88	IL15,RIPK2,STAT5A,CCL5,TGFBR2,CD70,IL1B,IL6
GO: Biological Process	GO:0060443	mammary gland morphogenesis		0.000303	1	0.003315	0.03018	6	48	STAT5A,PML,TBX3,TGFBR2,CSF1,ROBO1
GO: Biological Process	GO:0048535	lymph node development		0.0003354	1	0.003615	0.03291	4	18	IL15,NFKB1,NFKB2,IL7R
GO: Biological Process	GO:0043415	positive regulation of skeletal muscle tissue regeneration		0.000379	1	0.003974	0.03619	2	2	PPARD,TGFBR2
GO: Biological Process	GO:1902226	regulation of macrophage colony-stimulating factor signaling pathway		0.000379	1	0.003974	0.03619	2	2	PTPN2,CSF1
GO: Biological Process	GO:0033078	extrathymic T cell differentiation		0.000379	1	0.003974	0.03619	2	2	IL15,PRDM1
GO: Biological Process	GO:0051459	regulation of corticotropin secretion		0.000379	1	0.003974	0.03619	2	2	RAB8B,LIF
GO: Biological Process	GO:0051461	positive regulation of corticotropin secretion		0.000379	1	0.003974	0.03619	2	2	RAB8B,LIF
GO: Biological Process	GO:1990384	hyaloid vascular plexus regression		0.000379	1	0.003974	0.03619	2	2	NINJ1,FLT1
GO: Biological Process	GO:0002548	monocyte chemotaxis		0.0003929	1	0.004061	0.03698	5	33	CCL2,CCL5,CCL7,FLT1,IL6
GO: Biological Process	GO:0032675	regulation of interleukin-6 production		0.0003957	1	0.004074	0.0371	8	92	EREG,DDX58,RIPK2,IFIH1,POU2F2,TNFAIP3,IL1B,IL6
GO: Biological Process	GO:0002335	mature B cell differentiation		0.0004184	1	0.004247	0.03867	4	19	NOTCH2,POU2F2,TNFAIP3,IL6
GO: Biological Process	GO:0006925	inflammatory cell apoptotic process		0.0004184	1	0.004247	0.03867	4	19	PIK3CD,CCL5,CD44,IL6
GO: Biological Process	GO:0001960	negative regulation of cytokine-mediated signaling pathway		0.0004713	1	0.004709	0.04288	6	52	PTPN2,CCL5,OTUD4,ROBO1,IL1B,IL6
GO: Biological Process	GO:0007167	enzyme linked receptor protein signaling pathway		0.0004965	1	0.00494	0.04498	32	894	SPRY2,EREG,INHBA,MTSS1,CEMIP2,STAT5A,NRP2,NEDD9,PTPN2,PTPRE,PIK3CD,FGF2,CCL2,PID1,NOTCH2,PML,FLT1,HBEGF,DUSP6,SHB,ESM1,NR4A3,TGFA,TGFBR2,LIF,CSF1,EGFR,ROBO1,SLC39A14,IL1B,FYN,SMAD3
GO: Biological Process	GO:0032732	positive regulation of interleukin-1 production		0.0005207	1	0.005121	0.04663	5	35	RIPK2,PANX1,IFNAR1,IL6,SMAD3
GO: Biological Process	GO:0031668	cellular response to extracellular stimulus		0.0005266	1	0.005169	0.04707	14	260	IL15,DBI,BMT2,MAP3K5,NFE2L2,CCL5,ICAM1,CXCL1,CXCL2,CXCL3,SLC2A1,NUAK2,ATP2B1,IL6
GO: Biological Process	GO:0071887	leukocyte apoptotic process		0.0005278	1	0.005171	0.04708	8	96	BCL2A1,STAT5A,PIK3CD,CCL5,NR4A3,CD44,IL6,IL7R
GO: Biological Process	GO:0002819	regulation of adaptive immune response		0.0005543	1	0.005395	0.04912	9	121	RIPK2,IRF1,NFKBIZ,APLF,CD44,TNFAIP3,IL1B,IL6,IL7R
GO: Biological Process	GO:0071375	cellular response to peptide hormone stimulus		0.0005549	1	0.005395	0.04912	16	324	RAB8B,IRF1,STAT5A,CFLAR,PTPN2,PTPRE,NFE2L2,NFKB1,CCL2,PID1,NR4A3,SLC39A14,IL1B,FYN,ATP2B1,IL6
GO: Biological Process	GO:0045926	negative regulation of growth		0.0005719	1	0.005549	0.05052	13	232	INHBA,RRAD,BDKRB1,STK4,WWC2,NOTCH2,WWC1,PML,DUSP6,PPARD,TGFBR2,MT2A,SMAD3
GO: Biological Process	GO:0002263	cell activation involved in immune response		0.000588	1	0.005694	0.05185	21	494	ABR,TCIM,RIPK2,IRF1,PIK3CD,PTX3,NFKB1,NOTCH2,ICAM1,SHB,NFKBIZ,NR4A3,RELB,CXCL1,APLF,RHOG,CD44,TNFAIP3,RAP2C,CTSS,IL6
GO: Biological Process	GO:0042531	positive regulation of tyrosine phosphorylation of STAT protein		0.0005953	1	0.005746	0.05232	5	36	IL15,CCL5,LIF,FYN,IL6
GO: Biological Process	GO:0032635	interleukin-6 production		0.0006061	1	0.005836	0.05314	8	98	EREG,DDX58,RIPK2,IFIH1,POU2F2,TNFAIP3,IL1B,IL6
GO: Biological Process	GO:0036499	PERK-mediated unfolded protein response		0.0006268	1	0.005978	0.05443	4	21	PTPN2,NFE2L2,CCL2,CXCL8
GO: Biological Process	GO:0001780	neutrophil homeostasis		0.0006268	1	0.005978	0.05443	4	21	PIK3CD,NR4A3,CD44,IL6
GO: Biological Process	GO:0033138	positive regulation of peptidyl-serine phosphorylation		0.0006985	1	0.006625	0.06032	7	77	SPRY2,RIPK2,STK4,LIF,EGFR,CD44,IL6
GO: Biological Process	GO:0060761	negative regulation of response to cytokine stimulus		0.000705	1	0.006662	0.06066	6	56	PTPN2,CCL5,OTUD4,ROBO1,IL1B,IL6
GO: Biological Process	GO:0002931	response to ischemia		0.000705	1	0.006662	0.06066	6	56	PANX1,MAP3K5,BID,SQSTM1,PPIF,CSF1
GO: Biological Process	GO:0061138	morphogenesis of a branching epithelium		0.0007416	1	0.006955	0.06332	11	180	SPRY2,STK4,FGF2,DLG1,PML,TBX3,FLT1,TGFBR2,CSF1,CD44,IL6
GO: Biological Process	GO:0060252	positive regulation of glial cell proliferation		0.0007545	1	0.007037	0.06408	4	22	FLT1,EGFR,IL1B,IL6
GO: Biological Process	GO:0048754	branching morphogenesis of an epithelial tube		0.0007666	1	0.007059	0.06427	10	153	SPRY2,STK4,FGF2,DLG1,PML,TBX3,FLT1,TGFBR2,CSF1,CD44
GO: Biological Process	GO:0045620	negative regulation of lymphocyte differentiation		0.0007682	1	0.007059	0.06427	5	38	CYLD,INHBA,IRF1,PTPN2,CD44
GO: Biological Process	GO:0032825	positive regulation of natural killer cell differentiation		0.0007722	1	0.007059	0.06427	3	10	IL15,IRF1,STAT5A
GO: Biological Process	GO:0046620	regulation of organ growth		0.0007908	1	0.007203	0.06558	8	102	TRIP10,STK4,WWC2,BASP1,FGF2,WWC1,DUSP6,TGFBR2
GO: Biological Process	GO:0048015	phosphatidylinositol-mediated signaling		0.0008063	1	0.007317	0.06663	10	154	BTN2A2,IER3,PIK3CD,FGF2,CCL5,FLT1,MINPP1,PPARD,EGFR,FYN
GO: Biological Process	GO:0048771	tissue remodeling		0.0008063	1	0.007317	0.06663	10	154	IL15,ABR,STAT5A,NOTCH2,PML,LIF,EGFR,TNFAIP3,CTSS,IL6
GO: Biological Process	GO:0050886	endocrine process		0.0008512	1	0.00767	0.06984	6	58	INHBA,RAB8B,C1QTNF1,TBX3,LIF,IL1B
GO: Biological Process	GO:0007566	embryo implantation		0.0008512	1	0.00767	0.06984	6	58	KLF9,PPARD,TGFBR2,LIF,EMP2,IL1B
GO: Biological Process	GO:2000107	negative regulation of leukocyte apoptotic process		0.0008675	1	0.007789	0.07092	5	39	BCL2A1,STAT5A,CCL5,CD44,IL7R
GO: Biological Process	GO:0048729	tissue morphogenesis		0.0008866	1	0.007913	0.07205	32	925	SPRY2,INHBA,MTSS1,MCC,TAB2,CEMIP2,STAT5A,NRP2,STK4,PTPRE,PIK3CD,FGF2,DLG1,SDC4,NOTCH2,PML,TBX3,FLT1,HBEGF,DUSP6,PTGES,NR4A3,TGFBR2,LIF,CSF1,EGFR,CD44,ROBO1,TNFAIP3,FYN,IL6,SMAD3
GO: Biological Process	GO:0031348	negative regulation of defense response		0.0008907	1	0.007913	0.07205	10	156	ABR,PTPN2,IER3,NFKB1,TAP1,PPARD,CD44,CLEC2D,TNFAIP3,SMAD3
GO: Biological Process	GO:0048017	inositol lipid-mediated signaling		0.0008907	1	0.007913	0.07205	10	156	BTN2A2,IER3,PIK3CD,FGF2,CCL5,FLT1,MINPP1,PPARD,EGFR,FYN
GO: Biological Process	GO:1904018	positive regulation of vasculature development		0.0009303	1	0.008193	0.0746	9	130	EREG,NFE2L2,PIK3CD,FGF2,CCL5,FLT1,TGFBR2,IL1B,CXCL8
GO: Biological Process	GO:0045766	positive regulation of angiogenesis		0.0009303	1	0.008193	0.0746	9	130	EREG,NFE2L2,PIK3CD,FGF2,CCL5,FLT1,TGFBR2,IL1B,CXCL8
GO: Biological Process	GO:0070588	calcium ion transmembrane transport		0.0009716	1	0.008527	0.07764	11	186	PANX1,DBI,RRAD,BDKRB1,ITPR2,ITPR3,SLC35G1,FGF2,SLC11A2,FYN,ATP2B1
GO: Biological Process	GO:0014842	regulation of skeletal muscle satellite cell proliferation		0.001047	1	0.009091	0.08278	3	11	CFLAR,FGF2,PPARD
GO: Biological Process	GO:1903055	positive regulation of extracellular matrix organization		0.001063	1	0.009204	0.08381	4	24	CEMIP2,CFLAR,IL6,SMAD3
GO: Biological Process	GO:0033135	regulation of peptidyl-serine phosphorylation		0.001083	1	0.00935	0.08514	8	107	SPRY2,RIPK2,GADD45A,STK4,LIF,EGFR,CD44,IL6
GO: Biological Process	GO:1900623	regulation of monocyte aggregation		0.001101	1	0.00935	0.08514	2	3	NR4A3,CD44
GO: Biological Process	GO:1900625	positive regulation of monocyte aggregation		0.001101	1	0.00935	0.08514	2	3	NR4A3,CD44
GO: Biological Process	GO:1990034	calcium ion export across plasma membrane		0.001101	1	0.00935	0.08514	2	3	SLC35G1,ATP2B1
GO: Biological Process	GO:0038145	macrophage colony-stimulating factor signaling pathway		0.001101	1	0.00935	0.08514	2	3	PTPN2,CSF1
GO: Biological Process	GO:0051458	corticotropin secretion		0.001101	1	0.00935	0.08514	2	3	RAB8B,LIF
GO: Biological Process	GO:1903972	regulation of cellular response to macrophage colony-stimulating factor stimulus		0.001101	1	0.00935	0.08514	2	3	PTPN2,CSF1
GO: Biological Process	GO:1903969	regulation of response to macrophage colony-stimulating factor		0.001101	1	0.00935	0.08514	2	3	PTPN2,CSF1
GO: Biological Process	GO:0048146	positive regulation of fibroblast proliferation		0.001113	1	0.00944	0.08595	6	61	EREG,PML,FLT1,FOSL2,EGFR,CDK6
GO: Biological Process	GO:0010632	regulation of epithelial cell migration		0.001125	1	0.009527	0.08675	12	219	PLK2,MCC,GADD45A,STAT5A,NRP2,NFE2L2,PIK3CD,FGF2,HBEGF,TGFBR2,MT2A,EMP2
GO: Biological Process	GO:0006027	glycosaminoglycan catabolic process		0.001223	1	0.01025	0.09335	5	42	CEMIP2,FGF2,SDC4,CD44,LUM
GO: Biological Process	GO:0030198	extracellular matrix organization		0.001227	1	0.01025	0.09337	15	316	CEMIP2,CFLAR,PTX3,NFKB2,FGF2,UXS1,COL27A1,ICAM1,LAMC2,SH3PXD2B,CD44,LUM,CTSS,IL6,SMAD3
GO: Biological Process	GO:0043062	extracellular structure organization		0.001227	1	0.01025	0.09337	15	316	CEMIP2,CFLAR,PTX3,NFKB2,FGF2,UXS1,COL27A1,ICAM1,LAMC2,SH3PXD2B,CD44,LUM,CTSS,IL6,SMAD3
GO: Biological Process	GO:1904035	regulation of epithelial cell apoptotic process		0.001259	1	0.01047	0.0953	7	85	CFLAR,NFE2L2,CCL2,TNIP2,ICAM1,TNFAIP3,IL6
GO: Biological Process	GO:0045229	external encapsulating structure organization		0.001267	1	0.01051	0.09573	15	317	CEMIP2,CFLAR,PTX3,NFKB2,FGF2,UXS1,COL27A1,ICAM1,LAMC2,SH3PXD2B,CD44,LUM,CTSS,IL6,SMAD3
GO: Biological Process	GO:0002822	regulation of adaptive immune response based on somatic recombination of immune receptors built from immunoglobulin superfamily domains		0.001295	1	0.0107	0.09742	8	110	RIPK2,IRF1,NFKBIZ,APLF,TNFAIP3,IL1B,IL6,IL7R
GO: Biological Process	GO:0002366	leukocyte activation involved in immune response		0.001304	1	0.01076	0.09794	20	490	ABR,RIPK2,IRF1,PIK3CD,PTX3,NFKB1,NOTCH2,ICAM1,SHB,NFKBIZ,NR4A3,RELB,CXCL1,APLF,RHOG,CD44,TNFAIP3,RAP2C,CTSS,IL6
GO: Biological Process	GO:0061448	connective tissue development		0.001307	1	0.01076	0.09797	15	318	MARCKSL1,PRDM1,CFLAR,FGF2,NOTCH2,UXS1,COL27A1,PPARD,TGFBR2,SH3PXD2B,CSF1,CD44,LUM,SLC39A14,SMAD3
GO: Biological Process	GO:0014841	skeletal muscle satellite cell proliferation		0.001376	1	0.01116	0.1016	3	12	CFLAR,FGF2,PPARD
GO: Biological Process	GO:0060562	epithelial tube morphogenesis		0.001395	1	0.0113	0.1029	18	422	SPRY2,MTSS1,CEMIP2,STK4,PIK3CD,FGF2,DLG1,SDC4,NOTCH2,PML,TBX3,FLT1,TGFBR2,CSF1,EGFR,CD44,ROBO1,SMAD3
GO: Biological Process	GO:0071900	regulation of protein serine/threonine kinase activity		0.001432	1	0.01155	0.1052	18	423	IL34,SPRY2,ERN1,TCIM,RIPK2,TAB2,GADD45A,MAP3K5,STK4,FGF2,FLT1,DUSP6,TGFA,EGFR,ROBO1,TNFAIP3,IL1B,TRIB1
GO: Biological Process	GO:0014015	positive regulation of gliogenesis		0.001432	1	0.01155	0.1052	6	64	IL34,FLT1,LIF,EGFR,IL1B,IL6
GO: Biological Process	GO:0006809	nitric oxide biosynthetic process		0.001432	1	0.01155	0.1052	6	64	GCH1,PTX3,ICAM1,IL1B,IL6,SMAD3

## Sheet: up_Celullar Component
Category	ID	Name	Source	p-value	q-value Bonferroni	q-value FDR B&H	q-value FDR B&Y	Hit Count in Query List	Hit Count in Genome	Hit in Query List
GO: Cellular Component	GO:0099092	postsynaptic density, intracellular component		0.0008565	0.3889	0.02287	0.1532	4	23	ABR,DLG1,TANC1,FYN
GO: Cellular Component	GO:0099091	postsynaptic specialization, intracellular component		0.001838	0.8345	0.04241	0.284	4	28	ABR,DLG1,TANC1,FYN
GO: Cellular Component	GO:0009986	cell surface		0.002104	0.9551	0.04548	0.3046	20	517	IL15,TNFRSF10B,CD83,MAP3K5,BTN2A2,SDC4,NOTCH2,SLC11A2,HBEGF,ICAM1,TGFA,TGFBR2,EGFR,CD44,CLEC2D,ROBO1,EMP2,CTSS,IL6,IL7R

## Sheet: down_Molecular Function
Category	ID	Name	Source	p-value	q-value Bonferroni	q-value FDR B&H	q-value FDR B&Y	Hit Count in Query List	Hit Count in Genome	Hit in Query List
GO: Molecular Function	GO:0005109	frizzled binding		0.0003161	0.0882	0.02302	0.143	3	26	WNT9A,DVL1,MAGI3
GO: Molecular Function	GO:0001664	G protein-coupled receptor binding		0.001218	0.34	0.034	0.2111	5	155	WNT9A,DVL1,MAGI3,S1PR1,BICD1

## Sheet: down_Biological Process
Category	ID	Name	Source	p-value	q-value Bonferroni	q-value FDR B&H	q-value FDR B&Y	Hit Count in Query List	Hit Count in Genome	Hit in Query List
GO: Biological Process	GO:0009887	animal organ morphogenesis		2.071e-05	0.04896	0.02448	0.2043	18	1168	RAB23,SOX9,ZNF703,TCF7L2,IRX5,HOXC9,ATOH8,WNT9A,ARID5B,DVL1,GATA2,LBH,GCNT1,FHL2,S1PR1,BDNF,TUFT1,FOXD1
GO: Biological Process	GO:0007389	pattern specification process		6.193e-05	0.1464	0.02875	0.2399	12	604	RAB23,HOXA10,ZNF703,TCF7L2,HOXC6,HOXC9,ATOH8,PPP1R12A,ZBTB4,NR2F2,FOXD1,SMAD9
GO: Biological Process	GO:0048562	embryonic organ morphogenesis		0.0001064	0.2515	0.02875	0.2399	10	448	SOX9,ZNF703,TCF7L2,IRX5,HOXC9,ATOH8,WNT9A,DVL1,GATA2,LBH
GO: Biological Process	GO:0007411	axon guidance		0.0001068	0.2524	0.02875	0.2399	8	281	EPHB3,VASN,PPP1R12A,DVL1,NEXN,BDNF,FOXD1,BICD1
GO: Biological Process	GO:0097485	neuron projection guidance		0.0001094	0.2587	0.02875	0.2399	8	282	EPHB3,VASN,PPP1R12A,DVL1,NEXN,BDNF,FOXD1,BICD1
