# Supplementary material for: Immunopathology in PMM2-CDG: Defective glycosylation impact in the TNFα -TNFR1 signalling pathway
Source: Front Immunol. 2025 Sep 18;16:1655354. doi: 10.3389/fimmu.2025.1655354 (PMC12488661; doi:10.3389/fimmu.2025.1655354)
Supplement: Supplementary Table 6 — Enriched PMM2-exclusive GO terms. The GO terms (particularly biological processes, molecular functions, and cellular components) enriched in TNF-α stimulated WT and PMM2-CDG fibroblasts were obtained following an over-representation analysis biological processes using the Toppfun functionality of the Toppgene Suite (v 31) platform. FDR adjusted p ≤ 0.05 was set as the cut-off criteria [file Table6.xlsx]

## Sheet: up_Molecular Function
Category	ID	Name	Source	p-value	q-value Bonferroni	q-value FDR B&H	q-value FDR B&Y	Hit Count in Query List	Hit Count in Genome	Hit in Query List
GO: Molecular Function	GO:0044389	ubiquitin-like protein ligase binding		0.00012	0.07334	0.00386	0.02699	14	288	TRAF1,TRAF2,TRAF3,DDX58,DAXX,RELA,DTX3L,BID,EGFR,SQSTM1,NFKBIA,TRIB1,SMAD3,PML
GO: Molecular Function	GO:0140037	sumo-dependent protein binding		0.0002308	0.141	0.005428	0.03796	2	2	DAXX,PML
GO: Molecular Function	GO:0031625	ubiquitin protein ligase binding		0.0002398	0.1465	0.005428	0.03796	13	271	TRAF1,TRAF2,TRAF3,DDX58,DAXX,RELA,BID,EGFR,SQSTM1,NFKBIA,TRIB1,SMAD3,PML
GO: Molecular Function	GO:0005164	tumor necrosis factor receptor binding		0.0003573	0.2183	0.006822	0.04771	4	23	TRAF1,TRAF2,TRAF3,CD70
GO: Molecular Function	GO:0004857	enzyme inhibitor activity		0.0005125	0.3132	0.008469	0.05922	12	256	SPRY2,TFPI2,BIRC2,BIRC3,APBA3,BCL2A1,DTX3L,SERPINB8,SERPINB2,TNFAIP8,TRIB1,PHACTR1
GO: Molecular Function	GO:0031996	thioesterase binding		0.0005128	0.3133	0.008469	0.05922	3	11	TRAF1,TRAF2,TRAF3
GO: Molecular Function	GO:0015433	ABC-type peptide antigen transporter activity		0.001337	0.8169	0.01569	0.1097	2	4	TAP1,TAPBP
GO: Molecular Function	GO:0015440	ABC-type peptide transporter activity		0.002206	1	0.02174	0.152	2	5	TAP1,TAPBP
GO: Molecular Function	GO:0001221	transcription coregulator binding		0.002409	1	0.02336	0.1634	5	62	NR4A3,RELA,PPARD,NFKB1,SMAD3
GO: Molecular Function	GO:0008270	zinc ion binding		0.002779	1	0.02613	0.1827	19	623	CYLD,TRAF1,TRAF2,TRAF3,TRIM25,SLC11A2,DDX58,BIRC2,NR4A3,ZNFX1,PPARD,IFIH1,MT2A,SQSTM1,TNFAIP3,TRIM47,RNF24,SMAD3,PML
GO: Molecular Function	GO:0031072	heat shock protein binding		0.003272	1	0.02972	0.2078	7	128	ERN1,GBP1,DAXX,NUP62,NFKB1,NFKBIA,NPAS2
GO: Molecular Function	GO:0051879	Hsp90 protein binding		0.003307	1	0.02972	0.2078	4	41	ERN1,GBP1,NUP62,NPAS2
GO: Molecular Function	GO:0016773	phosphotransferase activity, alcohol group as acceptor		0.003608	1	0.03195	0.2234	20	686	SPRY2,PLK2,ERN1,SRPK1,DAXX,DGKH,TTN,MAP3K5,NRP2,NUAK2,PIM3,EGFR,PIK3CD,SQSTM1,CCL2,CCL5,FYN,TRIB1,PLK3,CDK6
GO: Molecular Function	GO:0004842	ubiquitin-protein transferase activity		0.004174	1	0.03542	0.2477	13	371	TRAF2,TRAF3,TRIM25,RNF19B,BIRC2,BIRC3,DTX3L,HECW2,TNFAIP3,TRIM47,RNF24,TRIB1,PML
GO: Molecular Function	GO:0050897	cobalt ion binding		0.004541	1	0.0375	0.2622	2	7	SLC11A2,PML
GO: Molecular Function	GO:0005384	manganese ion transmembrane transporter activity		0.004541	1	0.0375	0.2622	2	7	SLC11A2,SLC39A14
GO: Molecular Function	GO:0140030	modification-dependent protein binding		0.005774	1	0.04642	0.3246	7	142	TNIP2,TNIP3,TNIP1,DAXX,SQSTM1,TNFAIP3,PML
GO: Molecular Function	GO:0046979	TAP2 binding		0.005995	1	0.04757	0.3327	2	8	TAP1,TAPBP

## Sheet: up_Biological Process
Category	ID	Name	Source	p-value	q-value Bonferroni	q-value FDR B&H	q-value FDR B&Y	Hit Count in Query List	Hit Count in Genome	Hit in Query List
GO: Biological Process	GO:0016032	viral process		0.0001631	0.7219	0.002515	0.02257	26	792	VPS37C,TRIM25,DDX58,ICAM1,SRPK1,TNIP1,DAXX,RELA,NUP62,DTX3L,CLDN1,MAP3K5,NRP2,CFLAR,IFIH1,EGFR,PTX3,NFKBIA,CCL2,DLG1,CCL5,FYN,TAP1,CXCL8,SMAD3,PML
GO: Biological Process	GO:1903320	regulation of protein modification by small protein conjugation or removal		0.0001758	0.7785	0.002666	0.02392	12	226	SPRY2,BIRC2,BIRC3,TNIP1,DAXX,RELA,DTX3L,SQSTM1,OTUD4,TNFAIP3,FYN,TRIB1
GO: Biological Process	GO:0010035	response to inorganic substance		0.0004752	1	0.00601	0.05393	20	575	TRAF2,SLC11A2,ERN1,ICAM1,PTGES,NR4A3,DAXX,RELA,TTN,CLDN1,MAP3K5,ITPR3,CFLAR,JUNB,MT2A,EGFR,NFKB1,TNFAIP3,IL1B,FYN
GO: Biological Process	GO:0002230	positive regulation of defense response to virus by host		0.0005128	1	0.006431	0.0577	4	25	DDX58,DTX3L,CCL5,PML
GO: Biological Process	GO:0019058	viral life cycle		0.0005622	1	0.006875	0.06169	13	294	VPS37C,TRIM25,ICAM1,SRPK1,TNIP1,NUP62,CLDN1,EGFR,PTX3,CCL2,CCL5,CXCL8,PML
GO: Biological Process	GO:0035994	response to muscle stretch		0.0005988	1	0.007146	0.06412	4	26	RELA,TTN,NFKB1,NFKBIA
GO: Biological Process	GO:1903779	regulation of cardiac conduction		0.0005988	1	0.007146	0.06412	4	26	CASQ1,ITPR2,ITPR3,ATP2B1
GO: Biological Process	GO:0003012	muscle system process		0.0006816	1	0.007845	0.07039	14	339	ICAM1,CASQ1,NR4A3,TTN,TRIP10,BDKRB1,CFLAR,MYLPF,DLG1,TNNC2,IL1B,ATP2B1,SMAD3,MYBPC1
GO: Biological Process	GO:0070201	regulation of establishment of protein localization		0.0007951	1	0.008889	0.07976	18	511	CDV3,NUP62,PPARD,TTN,SLC2A1,BID,ITPR2,ITPR3,PIM3,FRMD4A,EGFR,GPR68,CCL2,CCL5,IL1B,FYN,PLK3,SMAD3
GO: Biological Process	GO:0048821	erythrocyte development		0.001129	1	0.01139	0.1022	5	52	SLC11A2,KLF3,SLC25A37,STAT5A,KLF9
GO: Biological Process	GO:0033590	response to cobalamin		0.001357	1	0.0128	0.1148	2	4	RELA,EGFR
GO: Biological Process	GO:0009314	response to radiation		0.001415	1	0.01313	0.1178	16	450	ICAM1,RELA,CXCL1,CXCL2,CXCL3,GADD45A,JUNB,EGFR,CCL2,CCL7,TANC1,IL1B,CXCL5,PLK3,PML,NPAS2
GO: Biological Process	GO:1903321	negative regulation of protein modification by small protein conjugation or removal		0.001544	1	0.01393	0.125	6	82	SPRY2,RELA,DTX3L,SQSTM1,TNFAIP3,FYN
GO: Biological Process	GO:0009408	response to heat		0.001545	1	0.01393	0.125	9	177	IRF1,CASQ1,DAXX,NUP62,CXCL1,CXCL2,CXCL3,CCL2,IL1B
GO: Biological Process	GO:2000630	positive regulation of miRNA metabolic process		0.002239	1	0.01835	0.1647	2	5	RELA,NFKB1
GO: Biological Process	GO:0003015	heart process		0.002831	1	0.02169	0.1946	10	231	HBEGF,ICAM1,CASQ1,TTN,ITPR2,ITPR3,JUNB,DLG1,FYN,ATP2B1
GO: Biological Process	GO:0090257	regulation of muscle system process		0.003088	1	0.02339	0.2099	9	196	CASQ1,NR4A3,TTN,TRIP10,BDKRB1,DLG1,TNNC2,ATP2B1,SMAD3
GO: Biological Process	GO:0001678	cellular glucose homeostasis		0.003102	1	0.02339	0.2099	8	160	ERN1,ICAM1,PPARD,PIM3,GPR68,CCL2,SLC39A14,IL1B
GO: Biological Process	GO:0001889	liver development		0.003168	1	0.02377	0.2133	11	274	RELA,NUP62,CLDN1,TGFA,CFLAR,EGFR,NFKBIA,NAV3,TNFAIP3,TRIB1,SMAD3
GO: Biological Process	GO:0031396	regulation of protein ubiquitination		0.003195	1	0.02385	0.214	9	197	SPRY2,BIRC2,BIRC3,DAXX,DTX3L,SQSTM1,TNFAIP3,FYN,TRIB1
GO: Biological Process	GO:0051591	response to cAMP		0.003259	1	0.02385	0.214	6	95	BIRC2,RELA,ITPR2,ITPR3,JUNB,PYGM
GO: Biological Process	GO:0040014	regulation of multicellular organism growth		0.003273	1	0.02385	0.214	5	66	DAXX,STAT5A,SH3PXD2B,CSF1,DLG1
GO: Biological Process	GO:0034349	glial cell apoptotic process		0.003274	1	0.02385	0.214	3	20	TRAF2,BID,CCL2
GO: Biological Process	GO:0042176	regulation of protein catabolic process		0.00329	1	0.02385	0.214	13	358	PLK2,RNF19B,RELA,EGFR,IER3,HECW2,TNFAIP3,IL1B,FYN,TRIB1,PLK3,SMAD3,PML
GO: Biological Process	GO:0071241	cellular response to inorganic substance		0.003304	1	0.02385	0.214	9	198	TRAF2,SLC11A2,ERN1,DAXX,CLDN1,CFLAR,JUNB,MT2A,EGFR
GO: Biological Process	GO:0071383	cellular response to steroid hormone stimulus		0.003304	1	0.02385	0.214	9	198	ICAM1,NR4A3,DAXX,PPARD,CFLAR,EGFR,KLF9,CCL2,ATP2B1
GO: Biological Process	GO:1990668	vesicle fusion with endoplasmic reticulum-Golgi intermediate compartment (ERGIC) membrane		0.003325	1	0.02385	0.214	2	6	TAP1,TAPBP
GO: Biological Process	GO:0043507	positive regulation of JUN kinase activity		0.003726	1	0.02622	0.2353	5	68	TRAF2,ERN1,DAXX,MAP3K5,IL1B
GO: Biological Process	GO:0061008	hepaticobiliary system development		0.003735	1	0.02624	0.2355	11	280	RELA,NUP62,CLDN1,TGFA,CFLAR,EGFR,NFKBIA,NAV3,TNFAIP3,TRIB1,SMAD3
GO: Biological Process	GO:0051222	positive regulation of protein transport		0.004266	1	0.02942	0.2639	11	285	PPARD,TTN,BID,FRMD4A,EGFR,GPR68,CCL2,IL1B,FYN,PLK3,SMAD3
GO: Biological Process	GO:1902170	cellular response to reactive nitrogen species		0.004325	1	0.02955	0.2652	3	22	TRAF2,MAP3K5,CFLAR
GO: Biological Process	GO:0043249	erythrocyte maturation		0.004325	1	0.02955	0.2652	3	22	KLF3,SLC25A37,KLF9
GO: Biological Process	GO:0034351	negative regulation of glial cell apoptotic process		0.004608	1	0.03096	0.2778	2	7	TRAF2,CCL2
GO: Biological Process	GO:0002367	cytokine production involved in immune response		0.004763	1	0.0316	0.2835	5	72	TRAF2,DDX58,NR4A3,DLG1,IL1B
GO: Biological Process	GO:0050854	regulation of antigen receptor-mediated signaling pathway		0.004768	1	0.0316	0.2835	4	45	CYLD,GBP1,RELA,BTN2A2
GO: Biological Process	GO:0031397	negative regulation of protein ubiquitination		0.005052	1	0.03323	0.2982	5	73	SPRY2,DTX3L,SQSTM1,TNFAIP3,FYN
GO: Biological Process	GO:0051702	biological process involved in interaction with symbiont		0.005052	1	0.03323	0.2982	5	73	CXCL2,PTX3,CCL2,CCL5,CXCL5
GO: Biological Process	GO:1901654	response to ketone		0.005092	1	0.03345	0.3001	10	251	ICAM1,RELA,CLDN1,CFLAR,JUNB,EGFR,KLF9,CCL2,IL1B,ATP2B1
GO: Biological Process	GO:0060760	positive regulation of response to cytokine stimulus		0.005161	1	0.0338	0.3032	4	46	TRAF2,DDX58,IFIH1,CSF1
GO: Biological Process	GO:0007517	muscle organ development		0.005539	1	0.0359	0.3221	13	381	MSC,HBEGF,MTSS1,CASQ1,TTN,CFLAR,LIF,BASP1,MYLPF,PYGM,NINJ1,SMAD3,MYBPC1
GO: Biological Process	GO:1900745	positive regulation of p38MAPK cascade		0.005559	1	0.0359	0.3221	3	24	GADD45A,MAP3K5,IL1B
GO: Biological Process	GO:0001516	prostaglandin biosynthetic process		0.005559	1	0.0359	0.3221	3	24	PTGES,BDKRB1,IL1B
GO: Biological Process	GO:0046457	prostanoid biosynthetic process		0.005559	1	0.0359	0.3221	3	24	PTGES,BDKRB1,IL1B
GO: Biological Process	GO:0032446	protein modification by small protein conjugation		0.005568	1	0.0359	0.3221	22	807	SPRY2,TRAF1,TRAF2,TRAF3,TRIM25,SPSB1,RNF19B,BIRC2,BIRC3,DAXX,RELA,NUP62,DTX3L,IFIH1,SQSTM1,HECW2,TNFAIP3,TRIM47,RNF24,FYN,TRIB1,PML
GO: Biological Process	GO:1902893	regulation of miRNA transcription		0.005575	1	0.0359	0.3221	4	47	RELA,PPARD,NFKB1,SMAD3
GO: Biological Process	GO:0035821	modulation of process of another organism		0.005579	1	0.0359	0.3221	6	106	TNIP1,CXCL2,PTX3,CCL2,CCL5,CXCL5
GO: Biological Process	GO:0045786	negative regulation of cell cycle		0.005783	1	0.03701	0.3321	17	566	PLK2,ERN1,INHBA,IRF1,GADD45A,LIF,BTN2A2,EGFR,IER3,CCL2,DLG1,TNFAIP3,PLK3,CXCL8,SMAD3,PML,CDK6
GO: Biological Process	GO:0052126	movement in host environment		0.005785	1	0.03701	0.3321	7	141	TRIM25,ICAM1,CLDN1,EGFR,PTX3,CXCL8,PML
GO: Biological Process	GO:0019233	sensory perception of pain		0.005991	1	0.03793	0.3403	5	76	PTGES,BDKRB1,CCL2,FYN,CTSS
GO: Biological Process	GO:0014075	response to amine		0.006011	1	0.03793	0.3403	4	48	ICAM1,CXCL1,CXCL2,CXCL3
GO: Biological Process	GO:2001259	positive regulation of cation channel activity		0.006011	1	0.03793	0.3403	4	48	CASQ1,IFNGR2,CCL2,CTSS
GO: Biological Process	GO:0061614	miRNA transcription		0.006011	1	0.03793	0.3403	4	48	RELA,PPARD,NFKB1,SMAD3
GO: Biological Process	GO:1903078	positive regulation of protein localization to plasma membrane		0.006011	1	0.03793	0.3403	4	48	RHOG,EGFR,SQSTM1,DLG1
GO: Biological Process	GO:1904951	positive regulation of establishment of protein localization		0.006081	1	0.03793	0.3403	11	299	PPARD,TTN,BID,FRMD4A,EGFR,GPR68,CCL2,IL1B,FYN,PLK3,SMAD3
GO: Biological Process	GO:0071316	cellular response to nicotine		0.006083	1	0.03793	0.3403	2	8	RELA,NFKB1
GO: Biological Process	GO:0030578	PML body organization		0.006083	1	0.03793	0.3403	2	8	DAXX,PML
GO: Biological Process	GO:0007173	epidermal growth factor receptor signaling pathway		0.006105	1	0.03801	0.3411	6	108	SPRY2,HBEGF,NUP62,TGFA,PTPN12,EGFR
GO: Biological Process	GO:0051220	cytoplasmic sequestering of protein		0.006247	1	0.03868	0.3471	3	25	NFKBIA,NFKBIB,NFKBIE
GO: Biological Process	GO:0006972	hyperosmotic response		0.006247	1	0.03868	0.3471	3	25	TRIP10,SLC2A1,CLDN1
GO: Biological Process	GO:0051928	positive regulation of calcium ion transport		0.00633	1	0.03908	0.3507	5	77	CASQ1,BDKRB1,CCL2,CCL5,ATP2B1
GO: Biological Process	GO:0045930	negative regulation of mitotic cell cycle		0.006383	1	0.03936	0.3531	11	301	PLK2,GADD45A,BTN2A2,EGFR,IER3,CCL2,DLG1,PLK3,SMAD3,PML,CDK6
GO: Biological Process	GO:0043433	negative regulation of DNA-binding transcription factor activity		0.006475	1	0.03987	0.3577	7	144	CYLD,TRAF3,NFKBIA,NFKBIB,NFKBIE,TNFAIP3,TRIB1
GO: Biological Process	GO:0007600	sensory perception		0.006539	1	0.0402	0.3607	11	302	SPRY2,ICAM1,PTGES,BDKRB1,CLDN1,ITPR3,FAM107B,CCL2,FYN,ATP2B1,CTSS
GO: Biological Process	GO:0043506	regulation of JUN kinase activity		0.006682	1	0.04097	0.3676	5	78	TRAF2,ERN1,DAXX,MAP3K5,IL1B
GO: Biological Process	GO:0031400	negative regulation of protein modification process		0.006729	1	0.04109	0.3687	15	481	SPRY2,SHB,IRF1,RELA,NUP62,DTX3L,BDKRB1,GADD45A,SQSTM1,MLLT6,TNFAIP3,IL1B,FYN,TRIB1,PHACTR1
GO: Biological Process	GO:0000278	mitotic cell cycle		0.006849	1	0.04159	0.3732	25	975	CYLD,SPRY2,PLK2,INHBA,SHB,DAXX,NUP62,ANKLE2,TTN,GADD45A,STAT5A,BID,TGFA,PIM3,BTN2A2,EGFR,IER3,HECW2,CCL2,DLG1,IL1B,PLK3,SMAD3,PML,CDK6
GO: Biological Process	GO:0140014	mitotic nuclear division		0.006849	1	0.04159	0.3732	25	975	CYLD,SPRY2,PLK2,INHBA,SHB,DAXX,NUP62,ANKLE2,TTN,GADD45A,STAT5A,BID,TGFA,PIM3,BTN2A2,EGFR,IER3,HECW2,CCL2,DLG1,IL1B,PLK3,SMAD3,PML,CDK6
GO: Biological Process	GO:1903047	mitotic cell cycle process		0.006849	1	0.04159	0.3732	25	975	CYLD,SPRY2,PLK2,INHBA,SHB,DAXX,NUP62,ANKLE2,TTN,GADD45A,STAT5A,BID,TGFA,PIM3,BTN2A2,EGFR,IER3,HECW2,CCL2,DLG1,IL1B,PLK3,SMAD3,PML,CDK6
GO: Biological Process	GO:0051701	biological process involved in interaction with host		0.00693	1	0.04195	0.3764	8	183	TRIM25,ICAM1,TNIP1,CLDN1,EGFR,PTX3,CXCL8,PML
GO: Biological Process	GO:0060047	heart contraction		0.007335	1	0.04394	0.3943	9	224	HBEGF,ICAM1,CASQ1,TTN,ITPR2,ITPR3,JUNB,DLG1,ATP2B1
GO: Biological Process	GO:0070482	response to oxygen levels		0.007529	1	0.04474	0.4014	14	441	SLC11A2,ICAM1,BIRC2,DAXX,PPARD,SLC2A1,ITPR2,CFLAR,CCL2,PYGM,IL1B,PLK3,SMAD3,PML
GO: Biological Process	GO:0043500	muscle adaptation		0.007576	1	0.0449	0.4029	6	113	CASQ1,NR4A3,TRIP10,CFLAR,IL1B,SMAD3
GO: Biological Process	GO:0030029	actin filament-based process		0.007666	1	0.04537	0.4071	19	680	TFPI2,ICAM1,MTSS1,CASQ1,CXCL1,TTN,TRIP10,NUAK2,FMNL3,CFLAR,RHOG,SH3PXD2B,CLEC2D,DLG1,TNNC2,SDC4,SMAD3,MYBPC1,PHACTR1
GO: Biological Process	GO:0001771	immunological synapse formation		0.007743	1	0.0454	0.4074	2	9	CLEC2D,DLG1
GO: Biological Process	GO:0070942	neutrophil mediated cytotoxicity		0.007743	1	0.0454	0.4074	2	9	CXCL2,CXCL5
GO: Biological Process	GO:0060539	diaphragm development		0.007743	1	0.0454	0.4074	2	9	MSC,BASP1
GO: Biological Process	GO:0051709	regulation of killing of cells of another organism		0.007743	1	0.0454	0.4074	2	9	CXCL2,CXCL5
GO: Biological Process	GO:0042501	serine phosphorylation of STAT protein		0.007743	1	0.0454	0.4074	2	9	GADD45A,LIF
GO: Biological Process	GO:0061635	regulation of protein complex stability		0.007743	1	0.0454	0.4074	2	9	SQSTM1,TAPBP
GO: Biological Process	GO:0045742	positive regulation of epidermal growth factor receptor signaling pathway		0.00777	1	0.04544	0.4077	3	27	HBEGF,NUP62,TGFA
GO: Biological Process	GO:0030163	protein catabolic process		0.007885	1	0.04599	0.4127	22	832	CYLD,VPS37C,PLK2,TRAF2,TRIM25,SPSB1,RNF19B,BIRC2,RELA,DTX3L,EGFR,IER3,SQSTM1,HECW2,TNFAIP3,IL1B,FYN,TRIB1,PLK3,CTSS,SMAD3,PML
GO: Biological Process	GO:0098659	inorganic cation import across plasma membrane		0.007979	1	0.04636	0.416	4	52	SLC11A2,DLG1,SLC39A14,FYN
GO: Biological Process	GO:0099587	inorganic ion import across plasma membrane		0.007979	1	0.04636	0.416	4	52	SLC11A2,DLG1,SLC39A14,FYN
GO: Biological Process	GO:1904377	positive regulation of protein localization to cell periphery		0.00853	1	0.04929	0.4423	4	53	RHOG,EGFR,SQSTM1,DLG1
GO: Biological Process	GO:0046697	decidualization		0.008607	1	0.04929	0.4423	3	28	PPARD,LIF,JUNB
GO: Biological Process	GO:0046456	icosanoid biosynthetic process		0.008607	1	0.04929	0.4423	3	28	PTGES,BDKRB1,IL1B
GO: Biological Process	GO:0035666	TRIF-dependent toll-like receptor signaling pathway		0.008607	1	0.04929	0.4423	3	28	TRAF3,BIRC2,BIRC3

## Sheet: up_Cellular Component
Category	ID	Name	Source	p-value	q-value Bonferroni	q-value FDR B&H	q-value FDR B&Y	Hit Count in Query List	Hit Count in Genome	Hit in Query List
GO: Cellular Component	GO:0035631	CD40 receptor complex		0.0003745	0.1636	0.01091	0.07264	3	10	TRAF2,TRAF3,BIRC2
GO: Cellular Component	GO:0000785	chromatin		0.0008873	0.3877	0.02041	0.1359	25	845	PLK2,MSC,BIRC2,KLF3,IRF1,POU2F2,IRF2,SRPK1,NR4A3,DAXX,RELA,RELB,PPARD,RFX5,STAT5A,MEOX1,JUNB,BASP1,KLF9,NFKB1,NFKB2,PLK3,SMAD3,PML,NPAS2
GO: Cellular Component	GO:0016529	sarcoplasmic reticulum		0.001179	0.5151	0.02575	0.1715	5	53	CASQ1,ITPR2,ITPR3,P3H2,PYGM
GO: Cellular Component	GO:0048471	perinuclear region of cytoplasm		0.001242	0.5427	0.02584	0.1721	21	674	CYLD,SLC11A2,RASA2,INHBA,PTGES,GBP1,GBP2,APBA3,LAMC2,TRIP10,ITPR3,TGFA,CSF1,GBP4,EGFR,NFKBIE,EHD1,CCL2,DLG1,FYN,WWC1
GO: Cellular Component	GO:0015629	actin cytoskeleton		0.001432	0.6257	0.02844	0.1894	19	589	SPRY2,SLC11A2,DDX58,RAPH1,MYO10,MTSS1,GBP1,DGKH,TTN,SLC2A1,ITPR3,SH3PXD2B,PTPN12,NAV3,MYLPF,DLG1,TNNC2,FYN,MYBPC1
GO: Cellular Component	GO:0098562	cytoplasmic side of membrane		0.001873	0.8187	0.03214	0.214	8	149	CYLD,TRAF1,TRAF2,TRAF3,BIRC2,DLG1,FYN,ATP2B1
GO: Cellular Component	GO:0018995	host cellular component		0.001912	0.8356	0.03214	0.214	5	59	VPS37C,GBP1,GBP2,NUP62,GBP4
GO: Cellular Component	GO:0043657	host cell		0.001912	0.8356	0.03214	0.214	5	59	VPS37C,GBP1,GBP2,NUP62,GBP4
GO: Cellular Component	GO:0035580	specific granule lumen		0.002022	0.8834	0.03272	0.2179	4	36	CXCL1,CANT1,PTX3,NFKB1
GO: Cellular Component	GO:0016528	sarcoplasm		0.002218	0.9693	0.03376	0.2248	5	61	CASQ1,ITPR2,ITPR3,P3H2,PYGM
GO: Cellular Component	GO:1904724	tertiary granule lumen		0.00224	0.979	0.03376	0.2248	4	37	CXCL1,CANT1,PTX3,CTSS
GO: Cellular Component	GO:0043292	contractile fiber		0.00243	1	0.0354	0.2357	9	191	CASQ1,TTN,SLC2A1,SQSTM1,MYLPF,PYGM,TNNC2,SDC4,MYBPC1

## Sheet: down_Molecular Function
Category	ID	Name	Source	p-value	q-value Bonferroni	q-value FDR B&H	q-value FDR B&Y	Hit Count in Query List	Hit Count in Genome	Hit in Query List
GO: Molecular Function	GO:0001653	peptide receptor activity		0.004027	0.7853	0.04619	0.2703	2	35	NPR3,SSTR1
GO: Molecular Function	GO:0046812	host cell surface binding		0.002725	0.5314	0.04207	0.2462	1	1	INHBB
GO: Molecular Function	GO:0046789	host cell surface receptor binding		0.002725	0.5314	0.04207	0.2462	1	1	INHBB
GO: Molecular Function	GO:0001228	DNA-binding transcription activator activity, RNA polymerase II-specific		0.002882	0.5621	0.04207	0.2462	5	367	SOX9,HOXA10,SOX12,SAMD11,FOS
GO: Molecular Function	GO:0001216	DNA-binding transcription activator activity		0.00302	0.589	0.04207	0.2462	5	371	SOX9,HOXA10,SOX12,SAMD11,FOS
GO: Molecular Function	GO:0004930	G protein-coupled receptor activity		0.003664	0.7144	0.04619	0.2703	3	115	NPR3,SSTR1,S1PR1
GO: Molecular Function	GO:0008528	G protein-coupled peptide receptor activity		0.003803	0.7416	0.04619	0.2703	2	34	NPR3,SSTR1

## Sheet: down_Biological Process
Category	ID	Name	Source	p-value	q-value Bonferroni	q-value FDR B&H	q-value FDR B&Y	Hit Count in Query List	Hit Count in Genome	Hit in Query List
GO: Biological Process	GO:0007417	central nervous system development		3.653e-06	0.006111	0.003055	0.02444	13	1137	EPHB3,ID1,SOX9,SLC38A2,SOX12,SSTR1,INHBB,S1PR1,PCDH18,RGS4,NR2F2,BDNF,SMAD9
GO: Biological Process	GO:0007420	brain development		1.044e-05	0.01747	0.005824	0.04659	11	870	EPHB3,ID1,SLC38A2,SSTR1,INHBB,S1PR1,PCDH18,RGS4,NR2F2,BDNF,SMAD9
GO: Biological Process	GO:0001501	skeletal system development		1.917e-05	0.03207	0.008017	0.06414	9	591	SOX9,HOXA10,LBH,NPR3,HOXC6,IRX5,WNT9A,SMAD9,ARID5B
GO: Biological Process	GO:0051241	negative regulation of multicellular organismal process		4.026e-05	0.06735	0.01347	0.1078	10	819	ID1,SOX9,NPR3,INHBB,S1PR1,RGS4,VASN,NR2F2,BDNF,WNT9A
GO: Biological Process	GO:0046661	male sex differentiation		6.194e-05	0.1036	0.01662	0.133	5	158	SOX9,HOXA10,INHBB,SMAD9,ARID5B
GO: Biological Process	GO:0045596	negative regulation of cell differentiation		7.366e-05	0.1232	0.01662	0.133	8	539	ID1,SOX9,LBH,RUNX1T1,RGS4,VASN,BDNF,WNT9A
GO: Biological Process	GO:0007548	sex differentiation		7.948e-05	0.133	0.01662	0.133	6	272	SOX9,HOXA10,IRX5,INHBB,SMAD9,ARID5B
GO: Biological Process	GO:0001655	urogenital system development		0.0001166	0.195	0.01903	0.1522	7	424	EPHB3,CXXC5,SOX9,HOXA10,BDNF,SMAD9,ARID5B
GO: Biological Process	GO:0014070	response to organic cyclic compound		0.0001248	0.2088	0.01903	0.1522	10	936	ID1,HOXA10,LBH,SSTR1,INHBB,RGS4,FOS,NR2F2,BDNF,SMAD9
GO: Biological Process	GO:0051093	negative regulation of developmental process		0.0001251	0.2093	0.01903	0.1522	9	751	ID1,SOX9,LBH,RUNX1T1,S1PR1,RGS4,VASN,BDNF,WNT9A
GO: Biological Process	GO:0060537	muscle tissue development		0.0001857	0.3106	0.02588	0.2071	7	457	SOX9,NPR3,S1PR1,RGS4,FOS,NR2F2,BDNF
GO: Biological Process	GO:0001667	ameboidal-type cell migration		0.0002295	0.384	0.02954	0.2363	7	473	ID1,SOX9,LBH,S1PR1,PCDH18,NR2F2,ARID5B
GO: Biological Process	GO:0032330	regulation of chondrocyte differentiation		0.0003104	0.5193	0.03322	0.2657	3	49	SOX9,IRX5,WNT9A
GO: Biological Process	GO:0033993	response to lipid		0.0003338	0.5584	0.03322	0.2657	9	855	SOX9,HOXA10,LBH,SSTR1,INHBB,FOS,NR2F2,BDNF,WNT9A
GO: Biological Process	GO:0007202	activation of phospholipase C activity		0.0003496	0.5848	0.03322	0.2657	3	51	NPR3,S1PR1,BDNF
GO: Biological Process	GO:0071560	cellular response to transforming growth factor beta stimulus		0.0003743	0.6262	0.03322	0.2657	5	232	ID1,SOX9,VASN,FOS,SMAD9
GO: Biological Process	GO:0008406	gonad development		0.0003818	0.6387	0.03322	0.2657	5	233	SOX9,HOXA10,IRX5,INHBB,ARID5B
GO: Biological Process	GO:0045137	development of primary sexual characteristics		0.0004049	0.6774	0.03322	0.2657	5	236	SOX9,HOXA10,IRX5,INHBB,ARID5B
GO: Biological Process	GO:0071559	response to transforming growth factor beta		0.0004209	0.7041	0.03322	0.2657	5	238	ID1,SOX9,VASN,FOS,SMAD9
GO: Biological Process	GO:0071407	cellular response to organic cyclic compound		0.0004235	0.7084	0.03322	0.2657	7	523	ID1,LBH,SSTR1,INHBB,RGS4,BDNF,SMAD9
GO: Biological Process	GO:0007167	enzyme linked receptor protein signaling pathway		0.0004647	0.7774	0.03322	0.2657	9	894	EPHB3,ID1,SOX9,INHBB,VASN,FOS,BDNF,SMAD9,ARID5B
GO: Biological Process	GO:0008584	male gonad development		0.0005072	0.8486	0.03322	0.2657	4	138	SOX9,HOXA10,INHBB,ARID5B
GO: Biological Process	GO:0071868	cellular response to monoamine stimulus		0.0005113	0.8554	0.03322	0.2657	3	58	ID1,RGS4,BDNF
GO: Biological Process	GO:0071870	cellular response to catecholamine stimulus		0.0005113	0.8554	0.03322	0.2657	3	58	ID1,RGS4,BDNF
GO: Biological Process	GO:0046546	development of primary male sexual characteristics		0.0005213	0.8721	0.03322	0.2657	4	139	SOX9,HOXA10,INHBB,ARID5B
GO: Biological Process	GO:2000026	regulation of multicellular organismal development		0.0005696	0.953	0.03322	0.2657	10	1127	EPHB3,ID1,SOX9,SOX12,IRX5,S1PR1,RGS4,FOS,BDNF,WNT9A
GO: Biological Process	GO:0010863	positive regulation of phospholipase C activity		0.0005931	0.9922	0.03322	0.2657	3	61	NPR3,S1PR1,BDNF
GO: Biological Process	GO:0060395	SMAD protein signal transduction		0.0005931	0.9922	0.03322	0.2657	3	61	INHBB,FOS,SMAD9
GO: Biological Process	GO:0019935	cyclic-nucleotide-mediated signaling		0.0005956	0.9965	0.03322	0.2657	4	144	SOX9,NPR3,SSTR1,S1PR1
GO: Biological Process	GO:1900274	regulation of phospholipase C activity		0.000652	1	0.03519	0.2815	3	63	NPR3,S1PR1,BDNF
GO: Biological Process	GO:0035270	endocrine system development		0.000712	1	0.03622	0.2898	4	151	SOX9,INHBB,RGS4,ARID5B
GO: Biological Process	GO:0071869	response to catecholamine		0.0007145	1	0.03622	0.2898	3	65	ID1,RGS4,BDNF
GO: Biological Process	GO:0071867	response to monoamine		0.0007471	1	0.03676	0.2941	3	66	ID1,RGS4,BDNF
GO: Biological Process	GO:0061035	regulation of cartilage development		0.0008507	1	0.03867	0.3094	3	69	SOX9,IRX5,WNT9A
GO: Biological Process	GO:0048608	reproductive structure development		0.0008583	1	0.03867	0.3094	6	423	SOX9,HOXA10,IRX5,INHBB,NR2F2,ARID5B
GO: Biological Process	GO:0071495	cellular response to endogenous stimulus		0.0008997	1	0.03867	0.3094	10	1194	ID1,SOX9,LBH,SSTR1,INHBB,RGS4,VASN,FOS,BDNF,SMAD9
GO: Biological Process	GO:0061458	reproductive system development		0.0009015	1	0.03867	0.3094	6	427	SOX9,HOXA10,IRX5,INHBB,NR2F2,ARID5B
GO: Biological Process	GO:0010518	positive regulation of phospholipase activity		0.000963	1	0.03956	0.3165	3	72	NPR3,S1PR1,BDNF
GO: Biological Process	GO:0014706	striated muscle tissue development		0.0009695	1	0.03956	0.3165	6	433	NPR3,S1PR1,RGS4,FOS,NR2F2,BDNF
GO: Biological Process	GO:0032331	negative regulation of chondrocyte differentiation		0.00107	1	0.04261	0.3409	2	18	SOX9,WNT9A
GO: Biological Process	GO:0072498	embryonic skeletal joint development		0.001194	1	0.04644	0.3715	2	19	IRX5,WNT9A
GO: Biological Process	GO:0003006	developmental process involved in reproduction		0.001229	1	0.04672	0.3737	8	816	SOX9,HOXA10,IRX5,SSTR1,INHBB,NR2F2,SMAD9,ARID5B
GO: Biological Process	GO:0043086	negative regulation of catalytic activity		0.001291	1	0.04677	0.3742	7	631	NPR3,S1PR1,RGS4,NR2F2,SH3BP5,WNT9A,BAG2
GO: Biological Process	GO:0060193	positive regulation of lipase activity		0.001307	1	0.04677	0.3742	3	80	NPR3,S1PR1,BDNF
GO: Biological Process	GO:0007179	transforming growth factor beta receptor signaling pathway		0.001314	1	0.04677	0.3742	4	178	ID1,VASN,FOS,SMAD9
GO: Biological Process	GO:0010517	regulation of phospholipase activity		0.001355	1	0.04723	0.3778	3	81	NPR3,S1PR1,BDNF
GO: Biological Process	GO:1901701	cellular response to oxygen-containing compound		0.001427	1	0.04736	0.3789	9	1044	ID1,SOX9,SLC38A2,SSTR1,INHBB,RGS4,FOS,BDNF,WNT9A
GO: Biological Process	GO:0001657	ureteric bud development		0.001505	1	0.04736	0.3789	3	84	SOX9,BDNF,SMAD9
GO: Biological Process	GO:0035265	organ growth		0.001545	1	0.04736	0.3789	4	186	SOX9,NPR3,S1PR1,RGS4
GO: Biological Process	GO:0061448	connective tissue development		0.001553	1	0.04736	0.3789	5	318	SOX9,IRX5,WNT9A,SMAD9,ARID5B
GO: Biological Process	GO:0048705	skeletal system morphogenesis		0.001553	1	0.04736	0.3789	5	318	SOX9,LBH,IRX5,WNT9A,ARID5B
GO: Biological Process	GO:0072164	mesonephric tubule development		0.001557	1	0.04736	0.3789	3	85	SOX9,BDNF,SMAD9
GO: Biological Process	GO:0072163	mesonephric epithelium development		0.001557	1	0.04736	0.3789	3	85	SOX9,BDNF,SMAD9
GO: Biological Process	GO:0007178	transmembrane receptor protein serine/threonine kinase signaling pathway		0.001687	1	0.04808	0.3847	5	324	ID1,INHBB,VASN,FOS,SMAD9
GO: Biological Process	GO:0001823	mesonephros development		0.00172	1	0.04808	0.3847	3	88	SOX9,BDNF,SMAD9
GO: Biological Process	GO:0060021	roof of mouth development		0.00172	1	0.04808	0.3847	3	88	EPHB3,SOX9,ARID5B
GO: Biological Process	GO:0060173	limb development		0.001804	1	0.04808	0.3847	4	194	SOX9,HOXA10,NR2F2,WNT9A
GO: Biological Process	GO:0045893	positive regulation of transcription, DNA-templated		0.001986	1	0.04808	0.3847	10	1323	SOX9,HOXA10,LBH,SOX12,SAMD11,S1PR1,FOS,NR2F2,SMAD9,ARID5B
GO: Biological Process	GO:1903508	positive regulation of nucleic acid-templated transcription		0.001986	1	0.04808	0.3847	10	1323	SOX9,HOXA10,LBH,SOX12,SAMD11,S1PR1,FOS,NR2F2,SMAD9,ARID5B
GO: Biological Process	GO:1902680	positive regulation of RNA biosynthetic process		0.001998	1	0.04808	0.3847	10	1324	SOX9,HOXA10,LBH,SOX12,SAMD11,S1PR1,FOS,NR2F2,SMAD9,ARID5B
GO: Biological Process	GO:0061037	negative regulation of cartilage development		0.002073	1	0.04808	0.3847	2	25	SOX9,WNT9A
GO: Biological Process	GO:0045892	negative regulation of transcription, DNA-templated		0.002087	1	0.04808	0.3847	9	1102	CXXC5,ID1,SOX9,LBH,RUNX1T1,SAMD11,NR2F2,SMAD9,ARID5B
GO: Biological Process	GO:1903507	negative regulation of nucleic acid-templated transcription		0.0021	1	0.04808	0.3847	9	1103	CXXC5,ID1,SOX9,LBH,RUNX1T1,SAMD11,NR2F2,SMAD9,ARID5B
GO: Biological Process	GO:1902679	negative regulation of RNA biosynthetic process		0.002113	1	0.04808	0.3847	9	1104	CXXC5,ID1,SOX9,LBH,RUNX1T1,SAMD11,NR2F2,SMAD9,ARID5B
GO: Biological Process	GO:0061061	muscle structure development		0.002234	1	0.04808	0.3847	7	694	SOX9,S1PR1,RGS4,FOS,NR2F2,BDNF,ARID5B
GO: Biological Process	GO:1904888	cranial skeletal system development		0.002285	1	0.04808	0.3847	4	207	LBH,IRX5,NR2F2,WNT9A
GO: Biological Process	GO:0071396	cellular response to lipid		0.002357	1	0.04808	0.3847	6	515	SOX9,LBH,SSTR1,INHBB,BDNF,WNT9A
GO: Biological Process	GO:0044092	negative regulation of molecular function		0.0024	1	0.04808	0.3847	8	906	ID1,NPR3,S1PR1,RGS4,NR2F2,SH3BP5,WNT9A,BAG2
GO: Biological Process	GO:0060191	regulation of lipase activity		0.00241	1	0.04808	0.3847	3	99	NPR3,S1PR1,BDNF
GO: Biological Process	GO:0048736	appendage development		0.00245	1	0.04808	0.3847	4	211	SOX9,HOXA10,NR2F2,WNT9A
GO: Biological Process	GO:0055017	cardiac muscle tissue growth		0.00248	1	0.04808	0.3847	3	100	NPR3,S1PR1,RGS4
GO: Biological Process	GO:0060516	primary prostatic bud elongation		0.00273	1	0.04808	0.3847	1	1	SOX9
GO: Biological Process	GO:0060517	epithelial cell proliferation involved in prostatic bud elongation		0.00273	1	0.04808	0.3847	1	1	SOX9
GO: Biological Process	GO:0036164	cell-abiotic substrate adhesion		0.00273	1	0.04808	0.3847	1	1	ID1
GO: Biological Process	GO:0032605	hepatocyte growth factor production		0.00273	1	0.04808	0.3847	1	1	INHBB
GO: Biological Process	GO:0032646	regulation of hepatocyte growth factor production		0.00273	1	0.04808	0.3847	1	1	INHBB
GO: Biological Process	GO:1904675	regulation of somatic stem cell division		0.00273	1	0.04808	0.3847	1	1	LBH
GO: Biological Process	GO:1904674	positive regulation of somatic stem cell population maintenance		0.00273	1	0.04808	0.3847	1	1	LBH
GO: Biological Process	GO:1904677	positive regulation of somatic stem cell division		0.00273	1	0.04808	0.3847	1	1	LBH
GO: Biological Process	GO:2000101	regulation of mammary stem cell proliferation		0.00273	1	0.04808	0.3847	1	1	LBH
GO: Biological Process	GO:2000103	positive regulation of mammary stem cell proliferation		0.00273	1	0.04808	0.3847	1	1	LBH
GO: Biological Process	GO:0009956	radial pattern formation		0.00273	1	0.04808	0.3847	1	1	NR2F2
GO: Biological Process	GO:0032686	negative regulation of hepatocyte growth factor production		0.00273	1	0.04808	0.3847	1	1	INHBB
GO: Biological Process	GO:0060784	regulation of cell proliferation involved in tissue homeostasis		0.00273	1	0.04808	0.3847	1	1	SOX9
GO: Biological Process	GO:0060018	astrocyte fate commitment		0.00273	1	0.04808	0.3847	1	1	SOX9
GO: Biological Process	GO:0002174	mammary stem cell proliferation		0.00273	1	0.04808	0.3847	1	1	LBH
GO: Biological Process	GO:0072034	renal vesicle induction		0.00273	1	0.04808	0.3847	1	1	SOX9
GO: Biological Process	GO:0031460	glycine betaine transport		0.00273	1	0.04808	0.3847	1	1	SLC38A2
GO: Biological Process	GO:0099082	retrograde trans-synaptic signaling by neuropeptide		0.00273	1	0.04808	0.3847	1	1	BDNF
GO: Biological Process	GO:0099083	retrograde trans-synaptic signaling by neuropeptide, modulating synaptic transmission		0.00273	1	0.04808	0.3847	1	1	BDNF
GO: Biological Process	GO:0060845	venous endothelial cell fate commitment		0.00273	1	0.04808	0.3847	1	1	NR2F2
GO: Biological Process	GO:0015804	neutral amino acid transport		0.002786	1	0.04855	0.3884	2	29	SLC38A2,RGS4

## Sheet: down_Cellular Component
Category	ID	Name	Source	p-value	q-value Bonferroni	q-value FDR B&H	q-value FDR B&Y	Hit Count in Query List	Hit Count in Genome	Hit in Query List
No Function Exclusive
